# Supplementary material for: Crystal structure of the ternary silicide Gd2Re3Si5
Source: Acta Crystallogr Sect E Struct Rep Online. 2014 Nov 8;70(Pt 12):469–70. doi: 10.1107/S1600536814024234 (PMC4257405; doi:10.1107/S1600536814024234)
Supplement: Supplementary file 1 [file e-70-00469-sup1.cif]

##############################################################################
#                                                                            #
# This CIF contains the data in a paper accepted for publication in          #
# Acta Crystallographica Section E. It conforms to the requirements of       #
# Notes for Authors for Acta Crystallographica Section E, and has been       #
# peer reviewed under the auspices of the IUCr Commission on Journals.       #
#                                                                            #
# Full details of the Crystallographic Information File format               #
# are given in the paper "The Crystallographic Information File (CIF):       #
# a New Standard Archive File for Crystallography" by S. R. Hall, F. H.      #
# Allen and I. D. Brown [Acta Cryst. (1991), A47, 655-685].                  #
#                                                                            #
# The current version of the core CIF dictionary is obtainable from          #
# ftp://ftp.iucr.org/pub/cif_core.dic.                                       #
#                                                                            #
# Software is freely available for graphical display of the structure(s)     #
# in this CIF. For information consult the CIF software page                 #
# http://www.iucr.org/resources/cif/software.                                #
#                                                                            #
# This file may be used for bona fide research purposes within the           #
# scientific community so long as proper attribution is given to the journal # 
# article from which it was obtained.                                        #
#                                                                            #
##############################################################################
data_I
_database_code_depnum_ccdc_archive 'CCDC 1032373'
_audit_creation_method     SHELXL-2014
_journal_date_recd_electronic     2014-10-20
_journal_date_accepted     2014-11-03
_journal_name_full     'Acta Crystallographica, Section E'
_journal_year     2014
_journal_volume     70
_journal_issue     12
_journal_page_first     469
_journal_page_last     470
_journal_paper_category     GI
_journal_paper_doi     10.1107/S1600536814024234
_journal_coeditor_code     FJ2683
_publ_contact_author_name     'Vitaliia Fedyna'
_publ_contact_author_address
;
Department of Inorganic Chemistry, Ivan Franko National University of Lviv,
Kyryla i Mefodiya st. 6, UA-79005 Lviv,
Ukraine
;
_publ_contact_author_email     'vitaliia.fedyna@gmail.com'
_publ_contact_author_fax     ?
_publ_contact_author_phone     ?
_publ_section_title
;
Crystal structure of the ternary silicide Gd~2~Re~3~Si~5~
;
_publ_section_title_footnote     .
loop_
    _publ_author_name
    _publ_author_footnote
    _publ_author_address
    'Fedyna, Vitaliia' .
;
Department of Inorganic Chemistry, Ivan Franko National University of Lviv,
Kyryla i Mefodiya st. 6, UA-79005 Lviv,
Ukraine
;
    'Kozak, Roksolana' .
;
Laboratory of Crystallography, Department of Materials, ETH Zurich,
Vladimir-Prelog-Weg 5, CH-8093 Zurich, Switzerland
;
    'Gladyshevskii, Roman' .
;
Department of Inorganic Chemistry, Ivan Franko National University of Lviv,
Kyryla i Mefodiya st. 6, UA-79005 Lviv,
Ukraine
;
_publ_section_synopsis
;
The crystal structure of this ternary silicide belongs to the U~2~Mn~3~Si~5~
structure type. The coordination polyhedra of the Gd atoms have 21 vertices,
while those of the Re atoms are cubooctahedra and 13-vertex polyhedra, and the
Si atoms are arranged as tricapped trigonal prisms, bicapped square
antiprisms, or 11-vertex polyhedra.
;
_chemical_name_systematic
;
Digadolinium trirhenium pentasilicide
;
_chemical_name_common     ?
_chemical_formula_moiety     'Gd2 Re3 Si5'
_chemical_formula_sum     'Gd2 Re3 Si5'
_chemical_formula_iupac     'Gd2 Re3 Si5'
_chemical_formula_weight     1013.55
_chemical_melting_point     ?
_symmetry_space_group_name_hall     '-P 4 2n'
_shelx_space_group_comment
;
The symmetry employed for this shelxl refinement is uniquely defined
by the following loop, which should always be used as a source of
symmetry information in preference to the above space-group names.
They are only intended as comments.
;
_space_group_crystal_system     tetragonal
_space_group_name_H-M_alt     'P 4/m n c'
_space_group_name_Hall     '-P 4 2n'
loop_
    _space_group_symop_operation_xyz
    'x, y, z'
    '-x, -y, z'
    '-y, x, z'
    'y, -x, z'
    '-x+1/2, y+1/2, -z+1/2'
    'x+1/2, -y+1/2, -z+1/2'
    'y+1/2, x+1/2, -z+1/2'
    '-y+1/2, -x+1/2, -z+1/2'
    '-x, -y, -z'
    'x, y, -z'
    'y, -x, -z'
    '-y, x, -z'
    'x-1/2, -y-1/2, z-1/2'
    '-x-1/2, y-1/2, z-1/2'
    '-y-1/2, -x-1/2, z-1/2'
    'y-1/2, x-1/2, z-1/2'
_cell_length_a     10.95564(13)
_cell_length_b     10.95564(13)
_cell_length_c     5.56326(11)
_cell_angle_alpha     90
_cell_angle_beta     90
_cell_angle_gamma     90
_cell_volume     667.74(2)
_cell_formula_units_Z     4
_cell_measurement_reflns_used     8564
_cell_measurement_theta_min     1.8553
_cell_measurement_theta_max     29.3976
_cell_measurement_temperature     293(2)
_cell_special_details     ?
_exptl_crystal_description     'irregular'
_exptl_crystal_colour     'grey'
_exptl_crystal_size_max     0.1578
_exptl_crystal_size_mid     0.1030
_exptl_crystal_size_min     0.0224
_exptl_crystal_density_diffrn     10.082
_exptl_crystal_density_meas     ?
_exptl_crystal_density_method     ?
_exptl_crystal_F_000     1692
_exptl_absorpt_coefficient_mu     74.550
_exptl_absorpt_correction_type     analytical
_exptl_absorpt_process_details
;
[CrysAlis PRO (Agilent, 2012; analytical numeric absorption
correction using a multi-faceted crystal model (Clark & Reid, 1995)]
;
_shelx_estimated_absorpt_T_min     ?
_shelx_estimated_absorpt_T_max     ?
_exptl_absorpt_correction_T_min     0.015
_exptl_absorpt_correction_T_max     0.194
_exptl_special_details
;
Analytical numeric absorption correction using a multifaceted crystal model
based on expressions derived by Clark & Reid (1995).
;
_diffrn_ambient_temperature     293(2)
_diffrn_radiation_type     MoK\a
_diffrn_radiation_wavelength     0.71073
_diffrn_radiation_monochromator     graphite
_diffrn_measurement_device_type     'Agilent Xcalibur Onyx'
_diffrn_measurement_method     CCD
_diffrn_detector_area_resol_mean     ?
_diffrn_reflns_number     11378
_diffrn_reflns_av_R_equivalents     0.0617
_diffrn_reflns_theta_min     2.629
_diffrn_reflns_theta_max     29.459
_diffrn_reflns_theta_full     25.242
_diffrn_measured_fraction_theta_max     0.977
_diffrn_measured_fraction_theta_full     1.000
_diffrn_reflns_limit_h_min     -14
_diffrn_reflns_limit_h_max     14
_diffrn_reflns_limit_k_min     -15
_diffrn_reflns_limit_k_max     14
_diffrn_reflns_limit_l_min     -7
_diffrn_reflns_limit_l_max     7
_diffrn_standards_number     ?
_refine_special_details
;
Refinement of <i>F</i>^2^ against ALL reflections. The weighted <i>R</i>-factor
<i>wR</i> and goodness of fit <i>S</i> are based on <i>F</i>^2^, conventional
<i>R</i>-factors <i>R</i> are based on <i>F</i>, with <i>F</i> set to zero for
negative <i>F</i>^2^. The threshold expression of <i>F</i>^2^ >
\s(<i>F</i>^2^) is used only for calculating <i>R</i>-factors(gt) <i>etc</i>.
and is not relevant to the choice of reflections for refinement.
<i>R</i>-factors based on <i>F</i>^2^ are statistically about twice as large
as those based on <i>F</i>, and <i>R</i>- factors based on ALL data will be
even larger.
;
_reflns_number_total     502
_reflns_number_gt     481
_reflns_threshold_expression     I>2\s(I)
_refine_ls_structure_factor_coef     Fsqd
_refine_ls_matrix_type     full
_refine_ls_R_factor_all     0.0267
_refine_ls_R_factor_gt     0.0253
_refine_ls_wR_factor_gt     0.0621
_refine_ls_wR_factor_ref     0.0628
_refine_ls_goodness_of_fit_ref     1.168
_refine_ls_restrained_S_all     1.168
_refine_ls_number_reflns     502
_refine_ls_number_parameters     31
_refine_ls_number_restraints     0
_refine_ls_number_constraints     ?
_refine_ls_hydrogen_treatment     undef
_refine_ls_weighting_scheme     calc
_refine_ls_weighting_details
              'w=1/[\s^2^(Fo^2^)+(0.0342P)^2^+8.3500P] where P=(Fo^2^+2Fc^2^)/3'
_atom_sites_solution_hydrogens     .
_atom_sites_solution_primary     direct
_atom_sites_solution_secondary     difmap
_refine_ls_shift/su_max     0.000
_refine_ls_shift/su_mean     0.000
_refine_diff_density_max     2.354
_refine_diff_density_min     -2.444
_refine_ls_extinction_method
;
<i>SHELXL97</i> (Sheldrick, 2008)
;
_refine_ls_extinction_coef     0.00016(8)
_refine_ls_extinction_expression
                                  'Fc^*^=kFc[1+0.001xFc^2^\l^3^/sin(2\q)]^-1/4^'
loop_
    _atom_type_symbol
    _atom_type_description
    _atom_type_scat_dispersion_real
    _atom_type_scat_dispersion_imag
    _atom_type_scat_source
    'Gd' 'Gd' -0.1653 3.9035
                         'International Tables Vol C Tables 4.2.6.8 and 6.1.1.4'
    'Re' 'Re' -1.0185 7.2310
                         'International Tables Vol C Tables 4.2.6.8 and 6.1.1.4'
    'Si' 'Si' 0.0817 0.0704
                         'International Tables Vol C Tables 4.2.6.8 and 6.1.1.4'
_computing_data_collection
;
<i>CrysAlis PRO</i> (Agilent, 2012)
;
_computing_cell_refinement
;
<i>CrysAlis PRO</i> (Agilent, 2012)
;
_computing_data_reduction
;
<i>CrysAlis PRO</i> (Agilent, 2012)
;
_computing_structure_solution
;
<i>SHELXS97</i> (Sheldrick, 2008)
;
_computing_structure_refinement
;
<i>SHELXL97</i> (Sheldrick, 2008) and <i>WinGX</i> (Farrugia,
2012)
;
_computing_molecular_graphics
;
<i>DIAMOND</i> (Brandenburg, 2006)
;
_computing_publication_material
;
<i>publCIF</i> (Westrip, 2010)
;
loop_
    _atom_site_type_symbol
    _atom_site_label
    _atom_site_fract_x
    _atom_site_fract_y
    _atom_site_fract_z
    _atom_site_U_iso_or_equiv
    _atom_site_adp_type
    _atom_site_calc_flag
    _atom_site_occupancy
    _atom_site_disorder_assembly
    _atom_site_disorder_group
    Gd Gd 0.26249(5) 0.42271(5) 0.0000 0.0187(2) Uani d 1 . .
    Re Re1 0.14676(4) 0.12315(4) 0.0000 0.01716(18) Uani d 1 . .
    Re Re2 0.0000 0.5000 0.2500 0.0173(2) Uani d 1 . .
    Si Si1 0.0267(3) 0.3149(3) 0.0000 0.0192(6) Uani d 1 . .
    Si Si2 0.17183(18) 0.67183(18) 0.2500 0.0145(6) Uani d 1 . .
    Si Si3 0.0000 0.0000 0.2567(9) 0.0197(9) Uani d 1 . .
loop_
    _atom_site_aniso_label
    _atom_site_aniso_U_11
    _atom_site_aniso_U_22
    _atom_site_aniso_U_33
    _atom_site_aniso_U_12
    _atom_site_aniso_U_13
    _atom_site_aniso_U_23
    Gd 0.0183(3) 0.0199(3) 0.0179(3) 0.0004(2) 0.000 0.000
    Re1 0.0166(3) 0.0172(3) 0.0177(3) -0.00060(16) 0.000 0.000
    Re2 0.0169(2) 0.0169(2) 0.0180(3) 0.0003(2) 0.000 0.000
    Si1 0.0207(15) 0.0184(15) 0.0184(14) 0.0029(12) 0.000 0.000
    Si2 0.0130(8) 0.0130(8) 0.0174(13) 0.0005(10) -0.0025(8) 0.0025(8)
    Si3 0.0190(13) 0.0190(13) 0.021(2) 0.000 0.000 0.000
_geom_special_details
;
All e.s.d.'s (except the e.s.d. in the dihedral angle between two l.s. planes)
are estimated using the full covariance matrix. The cell e.s.d.'s are taken
into account individually in the estimation of e.s.d.'s in distances, angles
and torsion angles; correlations between e.s.d.'s in cell parameters are only
used when they are defined by crystal symmetry. An approximate (isotropic)
treatment of cell e.s.d.'s is used for estimating e.s.d.'s involving l.s.
planes.
;
loop_
    _geom_bond_atom_site_label_1
    _geom_bond_atom_site_label_2
    _geom_bond_site_symmetry_2
    _geom_bond_distance
    _geom_bond_publ_flag
    Gd Si1 . 2.841(4) ?
    Gd Si1 15_665 2.9604(12) ?
    Gd Si1 15_666 2.9604(12) ?
    Gd Si3 5 3.053(2) ?
    Gd Si3 13_665 3.053(2) ?
    Gd Re1 15_666 3.1442(3) ?
    Gd Re1 15_665 3.1442(3) ?
    Gd Si2 12_655 3.163(2) ?
    Gd Si2 3_655 3.163(2) ?
    Gd Si2 10 3.2202(11) ?
    Gd Si2 . 3.2202(11) ?
    Gd Re2 9_565 3.3047(5) ?
    Re1 Si1 11 2.467(4) ?
    Re1 Si1 . 2.479(3) ?
    Re1 Si2 3_655 2.4838(12) ?
    Re1 Si2 12_655 2.4838(12) ?
    Re1 Si3 . 2.539(3) ?
    Re1 Si3 9 2.539(3) ?
    Re1 Re1 3 2.9683(6) ?
    Re1 Re1 11 2.9684(6) ?
    Re1 Gd 15_666 3.1442(3) ?
    Re1 Gd 15_665 3.1442(3) ?
    Re2 Si1 15_666 2.476(3) ?
    Re2 Si1 7_455 2.476(3) ?
    Re2 Si1 9_565 2.476(3) ?
    Re2 Si1 . 2.476(3) ?
    Re2 Si2 2_565 2.662(3) ?
    Re2 Si2 . 2.662(3) ?
    Re2 Re2 9_566 2.78163(5) ?
    Re2 Re2 9_565 2.78163(6) ?
    Re2 Gd 9_565 3.3047(5) ?
    Re2 Gd 7_455 3.3047(5) ?
    Re2 Gd 15_666 3.3047(5) ?
    Si1 Re1 3 2.467(4) ?
    Si1 Re2 9_565 2.476(3) ?
    Si1 Si2 9_565 2.585(3) ?
    Si1 Si2 2_565 2.585(3) ?
    Si1 Gd 15_665 2.9604(12) ?
    Si1 Gd 15_666 2.9604(12) ?
    Si2 Re1 5 2.4837(12) ?
    Si2 Re1 11_565 2.4837(12) ?
    Si2 Si1 9_565 2.585(3) ?
    Si2 Si1 15_666 2.585(3) ?
    Si2 Si2 10_556 2.78163(5) ?
    Si2 Si2 10 2.78163(6) ?
    Si2 Gd 5 3.163(2) ?
    Si2 Gd 11_565 3.163(2) ?
    Si2 Gd 7_455 3.2202(11) ?
    Si3 Re1 9 2.539(3) ?
    Si3 Re1 11 2.539(3) ?
    Si3 Re1 3 2.539(3) ?
    Si3 Si3 9_556 2.707(9) ?
    Si3 Gd 15_666 3.053(2) ?
    Si3 Gd 5_545 3.053(2) ?
    Si3 Gd 7_445 3.053(2) ?
    Si3 Gd 13_566 3.053(2) ?
loop_
    _geom_angle_atom_site_label_1
    _geom_angle_atom_site_label_2
    _geom_angle_atom_site_label_3
    _geom_angle_site_symmetry_1
    _geom_angle_site_symmetry_3
    _geom_angle
    _geom_angle_publ_flag
    Si1 Gd Si1 . 15_665 79.48(8) ?
    Si1 Gd Si1 . 15_666 79.48(8) ?
    Si1 Gd Si1 15_665 15_666 139.97(12) ?
    Si1 Gd Si3 . 5 152.94(8) ?
    Si1 Gd Si3 15_665 5 127.50(10) ?
    Si1 Gd Si3 15_666 5 77.03(10) ?
    Si1 Gd Si3 . 13_665 152.94(8) ?
    Si1 Gd Si3 15_665 13_665 77.03(10) ?
    Si1 Gd Si3 15_666 13_665 127.50(10) ?
    Si3 Gd Si3 5 13_665 52.64(16) ?
    Si1 Gd Re1 . 15_666 105.17(3) ?
    Si1 Gd Re1 15_665 15_666 172.19(7) ?
    Si1 Gd Re1 15_666 15_666 47.80(6) ?
    Si3 Gd Re1 5 15_666 48.34(7) ?
    Si3 Gd Re1 13_665 15_666 96.88(8) ?
    Si1 Gd Re1 . 15_665 105.17(3) ?
    Si1 Gd Re1 15_665 15_665 47.80(6) ?
    Si1 Gd Re1 15_666 15_665 172.19(7) ?
    Si3 Gd Re1 5 15_665 96.88(8) ?
    Si3 Gd Re1 13_665 15_665 48.34(7) ?
    Re1 Gd Re1 15_666 15_665 124.42(2) ?
    Si1 Gd Si2 . 12_655 81.12(7) ?
    Si1 Gd Si2 15_665 12_655 79.33(7) ?
    Si1 Gd Si2 15_666 12_655 129.87(7) ?
    Si3 Gd Si2 5 12_655 104.01(5) ?
    Si3 Gd Si2 13_665 12_655 81.50(4) ?
    Re1 Gd Si2 15_666 12_655 95.05(3) ?
    Re1 Gd Si2 15_665 12_655 46.377(11) ?
    Si1 Gd Si2 . 3_655 81.12(7) ?
    Si1 Gd Si2 15_665 3_655 129.87(7) ?
    Si1 Gd Si2 15_666 3_655 79.33(7) ?
    Si3 Gd Si2 5 3_655 81.50(4) ?
    Si3 Gd Si2 13_665 3_655 104.01(5) ?
    Re1 Gd Si2 15_666 3_655 46.377(11) ?
    Re1 Gd Si2 15_665 3_655 95.05(3) ?
    Si2 Gd Si2 12_655 3_655 52.16(4) ?
    Si1 Gd Si2 . 10 94.12(8) ?
    Si1 Gd Si2 15_665 10 49.23(7) ?
    Si1 Gd Si2 15_666 10 99.13(6) ?
    Si3 Gd Si2 5 10 102.67(6) ?
    Si3 Gd Si2 13_665 10 80.58(5) ?
    Re1 Gd Si2 15_666 10 135.25(3) ?
    Re1 Gd Si2 15_665 10 86.902(11) ?
    Si2 Gd Si2 12_655 10 128.074(8) ?
    Si2 Gd Si2 3_655 10 175.18(3) ?
    Si1 Gd Si2 . . 94.12(8) ?
    Si1 Gd Si2 15_665 . 99.13(6) ?
    Si1 Gd Si2 15_666 . 49.23(7) ?
    Si3 Gd Si2 5 . 80.58(5) ?
    Si3 Gd Si2 13_665 . 102.67(6) ?
    Re1 Gd Si2 15_666 . 86.902(11) ?
    Re1 Gd Si2 15_665 . 135.25(3) ?
    Si2 Gd Si2 12_655 . 175.18(3) ?
    Si2 Gd Si2 3_655 . 128.075(8) ?
    Si2 Gd Si2 10 . 51.18(2) ?
    Si1 Gd Re2 . 9_565 46.77(6) ?
    Si1 Gd Re2 15_665 9_565 46.16(6) ?
    Si1 Gd Re2 15_666 9_565 95.63(6) ?
    Si3 Gd Re2 5 9_565 149.01(2) ?
    Si3 Gd Re2 13_665 9_565 118.95(7) ?
    Re1 Gd Re2 15_666 9_565 141.358(16) ?
    Re1 Gd Re2 15_665 9_565 92.088(9) ?
    Si2 Gd Re2 12_655 9_565 103.62(3) ?
    Si2 Gd Re2 3_655 9_565 127.27(3) ?
    Si2 Gd Re2 10 9_565 48.14(5) ?
    Si2 Gd Re2 . 9_565 72.31(3) ?
    Si1 Re1 Si1 11 . 163.76(10) ?
    Si1 Re1 Si2 11 3_655 62.95(8) ?
    Si1 Re1 Si2 . 3_655 104.06(9) ?
    Si1 Re1 Si2 11 12_655 62.95(8) ?
    Si1 Re1 Si2 . 12_655 104.06(9) ?
    Si2 Re1 Si2 3_655 12_655 68.11(4) ?
    Si1 Re1 Si3 11 . 96.85(6) ?
    Si1 Re1 Si3 . . 96.56(7) ?
    Si2 Re1 Si3 3_655 . 107.81(8) ?
    Si2 Re1 Si3 12_655 . 159.37(6) ?
    Si1 Re1 Si3 11 9 96.85(6) ?
    Si1 Re1 Si3 . 9 96.56(7) ?
    Si2 Re1 Si3 3_655 9 159.37(6) ?
    Si2 Re1 Si3 12_655 9 107.81(8) ?
    Si3 Re1 Si3 . 9 68.46(18) ?
    Si1 Re1 Re1 11 3 143.30(8) ?
    Si1 Re1 Re1 . 3 52.94(8) ?
    Si2 Re1 Re1 3_655 3 141.12(5) ?
    Si2 Re1 Re1 12_655 3 141.12(5) ?
    Si3 Re1 Re1 . 3 54.22(4) ?
    Si3 Re1 Re1 9 3 54.22(4) ?
    Si1 Re1 Re1 11 11 53.30(8) ?
    Si1 Re1 Re1 . 11 142.94(8) ?
    Si2 Re1 Re1 3_655 11 106.47(5) ?
    Si2 Re1 Re1 12_655 11 106.47(5) ?
    Si3 Re1 Re1 . 11 54.22(4) ?
    Si3 Re1 Re1 9 11 54.22(4) ?
    Re1 Re1 Re1 3 11 90.0 ?
    Si1 Re1 Gd 11 15_666 116.473(18) ?
    Si1 Re1 Gd . 15_666 62.214(12) ?
    Si2 Re1 Gd 3_655 15_666 67.22(4) ?
    Si2 Re1 Gd 12_655 15_666 127.12(2) ?
    Si3 Re1 Gd . 15_666 63.95(8) ?
    Si3 Re1 Gd 9 15_666 123.79(8) ?
    Re1 Re1 Gd 3 15_666 73.988(16) ?
    Re1 Re1 Gd 11 15_666 112.077(11) ?
    Si1 Re1 Gd 11 15_665 116.473(18) ?
    Si1 Re1 Gd . 15_665 62.214(12) ?
    Si2 Re1 Gd 3_655 15_665 127.12(2) ?
    Si2 Re1 Gd 12_655 15_665 67.22(4) ?
    Si3 Re1 Gd . 15_665 123.79(8) ?
    Si3 Re1 Gd 9 15_665 63.95(8) ?
    Re1 Re1 Gd 3 15_665 73.988(16) ?
    Re1 Re1 Gd 11 15_665 112.077(11) ?
    Gd Re1 Gd 15_666 15_665 124.42(2) ?
    Si1 Re1 Gd 11 . 110.57(8) ?
    Si1 Re1 Gd . . 53.19(8) ?
    Si2 Re1 Gd 3_655 . 60.75(5) ?
    Si2 Re1 Gd 12_655 . 60.75(5) ?
    Si3 Re1 Gd . . 136.39(6) ?
    Si3 Re1 Gd 9 . 136.39(6) ?
    Re1 Re1 Gd 3 . 106.13(2) ?
    Re1 Re1 Gd 11 . 163.87(2) ?
    Gd Re1 Gd 15_666 . 73.474(15) ?
    Gd Re1 Gd 15_665 . 73.474(15) ?
    Si1 Re2 Si1 15_666 7_455 111.66(9) ?
    Si1 Re2 Si1 15_666 9_565 120.57(15) ?
    Si1 Re2 Si1 7_455 9_565 97.03(13) ?
    Si1 Re2 Si1 15_666 . 97.03(13) ?
    Si1 Re2 Si1 7_455 . 120.57(15) ?
    Si1 Re2 Si1 9_565 . 111.66(9) ?
    Si1 Re2 Si2 15_666 2_565 119.72(8) ?
    Si1 Re2 Si2 7_455 2_565 60.28(8) ?
    Si1 Re2 Si2 9_565 2_565 119.72(8) ?
    Si1 Re2 Si2 . 2_565 60.28(8) ?
    Si1 Re2 Si2 15_666 . 60.28(8) ?
    Si1 Re2 Si2 7_455 . 119.72(8) ?
    Si1 Re2 Si2 9_565 . 60.28(8) ?
    Si1 Re2 Si2 . . 119.72(8) ?
    Si2 Re2 Si2 2_565 . 180.0 ?
    Si1 Re2 Re2 15_666 9_566 55.83(4) ?
    Si1 Re2 Re2 7_455 9_566 55.83(4) ?
    Si1 Re2 Re2 9_565 9_566 124.17(4) ?
    Si1 Re2 Re2 . 9_566 124.17(4) ?
    Si2 Re2 Re2 2_565 9_566 90.0 ?
    Si2 Re2 Re2 . 9_566 90.0 ?
    Si1 Re2 Re2 15_666 9_565 124.17(4) ?
    Si1 Re2 Re2 7_455 9_565 124.17(4) ?
    Si1 Re2 Re2 9_565 9_565 55.83(4) ?
    Si1 Re2 Re2 . 9_565 55.83(4) ?
    Si2 Re2 Re2 2_565 9_565 90.0 ?
    Si2 Re2 Re2 . 9_565 90.0 ?
    Re2 Re2 Re2 9_566 9_565 180.0 ?
    Si1 Re2 Gd 15_666 9_565 168.29(6) ?
    Si1 Re2 Gd 7_455 9_565 59.57(4) ?
    Si1 Re2 Gd 9_565 9_565 56.71(8) ?
    Si1 Re2 Gd . 9_565 94.36(7) ?
    Si2 Re2 Gd 2_565 9_565 64.270(10) ?
    Si2 Re2 Gd . 9_565 115.730(10) ?
    Re2 Re2 Gd 9_566 9_565 114.889(4) ?
    Re2 Re2 Gd 9_565 9_565 65.111(4) ?
    Si1 Re2 Gd 15_666 7_455 94.36(7) ?
    Si1 Re2 Gd 7_455 7_455 56.71(8) ?
    Si1 Re2 Gd 9_565 7_455 59.57(4) ?
    Si1 Re2 Gd . 7_455 168.30(6) ?
    Si2 Re2 Gd 2_565 7_455 115.730(10) ?
    Si2 Re2 Gd . 7_455 64.270(10) ?
    Re2 Re2 Gd 9_566 7_455 65.111(4) ?
    Re2 Re2 Gd 9_565 7_455 114.889(4) ?
    Gd Re2 Gd 9_565 7_455 74.405(16) ?
    Si1 Re2 Gd 15_666 15_666 56.71(8) ?
    Si1 Re2 Gd 7_455 15_666 94.36(7) ?
    Si1 Re2 Gd 9_565 15_666 168.29(6) ?
    Si1 Re2 Gd . 15_666 59.57(4) ?
    Si2 Re2 Gd 2_565 15_666 64.270(10) ?
    Si2 Re2 Gd . 15_666 115.730(10) ?
    Re2 Re2 Gd 9_566 15_666 65.111(4) ?
    Re2 Re2 Gd 9_565 15_666 114.889(4) ?
    Gd Re2 Gd 9_565 15_666 128.540(19) ?
    Gd Re2 Gd 7_455 15_666 130.223(8) ?
    Si1 Re2 Gd 15_666 . 59.57(4) ?
    Si1 Re2 Gd 7_455 . 168.30(6) ?
    Si1 Re2 Gd 9_565 . 94.36(7) ?
    Si1 Re2 Gd . . 56.71(8) ?
    Si2 Re2 Gd 2_565 . 115.731(10) ?
    Si2 Re2 Gd . . 64.269(10) ?
    Re2 Re2 Gd 9_566 . 114.888(4) ?
    Re2 Re2 Gd 9_565 . 65.112(4) ?
    Gd Re2 Gd 9_565 . 130.223(8) ?
    Gd Re2 Gd 7_455 . 128.540(19) ?
    Gd Re2 Gd 15_666 . 74.406(16) ?
    Re1 Si1 Re2 3 . 122.21(11) ?
    Re1 Si1 Re2 3 9_565 122.21(11) ?
    Re2 Si1 Re2 . 9_565 68.34(9) ?
    Re1 Si1 Re1 3 . 73.76(10) ?
    Re2 Si1 Re1 . . 139.17(9) ?
    Re2 Si1 Re1 9_565 . 139.17(9) ?
    Re1 Si1 Si2 3 9_565 58.84(9) ?
    Re2 Si1 Si2 . 9_565 99.03(11) ?
    Re2 Si1 Si2 9_565 9_565 63.42(8) ?
    Re1 Si1 Si2 . 9_565 119.61(12) ?
    Re1 Si1 Si2 3 2_565 58.84(9) ?
    Re2 Si1 Si2 . 2_565 63.42(8) ?
    Re2 Si1 Si2 9_565 2_565 99.03(11) ?
    Re1 Si1 Si2 . 2_565 119.61(12) ?
    Si2 Si1 Si2 9_565 2_565 65.09(9) ?
    Re1 Si1 Gd 3 . 156.27(14) ?
    Re2 Si1 Gd . . 76.51(9) ?
    Re2 Si1 Gd 9_565 . 76.51(9) ?
    Re1 Si1 Gd . . 82.50(10) ?
    Si2 Si1 Gd 9_565 . 137.86(11) ?
    Si2 Si1 Gd 2_565 . 137.86(11) ?
    Re1 Si1 Gd 3 15_665 84.88(7) ?
    Re2 Si1 Gd . 15_665 141.66(11) ?
    Re2 Si1 Gd 9_565 15_665 74.27(2) ?
    Re1 Si1 Gd . 15_665 69.99(6) ?
    Si2 Si1 Gd 9_565 15_665 70.63(3) ?
    Si2 Si1 Gd 2_565 15_665 132.78(12) ?
    Gd Si1 Gd . 15_665 87.06(7) ?
    Re1 Si1 Gd 3 15_666 84.88(7) ?
    Re2 Si1 Gd . 15_666 74.27(2) ?
    Re2 Si1 Gd 9_565 15_666 141.66(11) ?
    Re1 Si1 Gd . 15_666 69.99(6) ?
    Si2 Si1 Gd 9_565 15_666 132.78(12) ?
    Si2 Si1 Gd 2_565 15_666 70.63(3) ?
    Gd Si1 Gd . 15_666 87.06(7) ?
    Gd Si1 Gd 15_665 15_666 139.97(12) ?
    Re1 Si2 Re1 5 11_565 131.08(12) ?
    Re1 Si2 Si1 5 9_565 170.53(14) ?
    Re1 Si2 Si1 11_565 9_565 58.21(7) ?
    Re1 Si2 Si1 5 15_666 58.21(7) ?
    Re1 Si2 Si1 11_565 15_666 170.53(14) ?
    Si1 Si2 Si1 9_565 15_666 112.58(18) ?
    Re1 Si2 Re2 5 . 114.46(6) ?
    Re1 Si2 Re2 11_565 . 114.46(6) ?
    Si1 Si2 Re2 9_565 . 56.29(9) ?
    Si1 Si2 Re2 15_666 . 56.29(9) ?
    Re1 Si2 Si2 5 10_556 55.947(19) ?
    Re1 Si2 Si2 11_565 10_556 124.054(19) ?
    Si1 Si2 Si2 9_565 10_556 122.55(5) ?
    Si1 Si2 Si2 15_666 10_556 57.45(5) ?
    Re2 Si2 Si2 . 10_556 90.0 ?
    Re1 Si2 Si2 5 10 124.054(19) ?
    Re1 Si2 Si2 11_565 10 55.947(19) ?
    Si1 Si2 Si2 9_565 10 57.45(5) ?
    Si1 Si2 Si2 15_666 10 122.55(5) ?
    Re2 Si2 Si2 . 10 90.0 ?
    Si2 Si2 Si2 10_556 10 180.0 ?
    Re1 Si2 Gd 5 5 76.01(6) ?
    Re1 Si2 Gd 11_565 5 66.41(5) ?
    Si1 Si2 Gd 9_565 5 112.27(8) ?
    Si1 Si2 Gd 15_666 5 118.78(6) ?
    Re2 Si2 Gd . 5 140.83(3) ?
    Si2 Si2 Gd 10_556 5 63.919(19) ?
    Si2 Si2 Gd 10 5 116.083(19) ?
    Re1 Si2 Gd 5 11_565 66.41(5) ?
    Re1 Si2 Gd 11_565 11_565 76.01(6) ?
    Si1 Si2 Gd 9_565 11_565 118.78(6) ?
    Si1 Si2 Gd 15_666 11_565 112.27(8) ?
    Re2 Si2 Gd . 11_565 140.83(3) ?
    Si2 Si2 Gd 10_556 11_565 116.083(19) ?
    Si2 Si2 Gd 10 11_565 63.919(19) ?
    Gd Si2 Gd 5 11_565 78.35(7) ?
    Re1 Si2 Gd 5 . 79.226(13) ?
    Re1 Si2 Gd 11_565 . 120.171(7) ?
    Si1 Si2 Gd 9_565 . 94.29(9) ?
    Si1 Si2 Gd 15_666 . 60.14(5) ?
    Re2 Si2 Gd . . 67.59(5) ?
    Si2 Si2 Gd 10_556 . 115.588(10) ?
    Si2 Si2 Gd 10 . 64.411(10) ?
    Gd Si2 Gd 5 . 148.88(7) ?
    Gd Si2 Gd 11_565 . 74.63(2) ?
    Re1 Si2 Gd 5 7_455 120.171(7) ?
    Re1 Si2 Gd 11_565 7_455 79.226(13) ?
    Si1 Si2 Gd 9_565 7_455 60.14(5) ?
    Si1 Si2 Gd 15_666 7_455 94.29(9) ?
    Re2 Si2 Gd . 7_455 67.59(5) ?
    Si2 Si2 Gd 10_556 7_455 64.411(10) ?
    Si2 Si2 Gd 10 7_455 115.588(10) ?
    Gd Si2 Gd 5 7_455 74.63(2) ?
    Gd Si2 Gd 11_565 7_455 148.88(7) ?
    Gd Si2 Gd . 7_455 135.19(9) ?
    Re1 Si3 Re1 . 9 111.54(18) ?
    Re1 Si3 Re1 . 11 71.55(9) ?
    Re1 Si3 Re1 9 11 71.55(9) ?
    Re1 Si3 Re1 . 3 71.55(9) ?
    Re1 Si3 Re1 9 3 71.55(9) ?
    Re1 Si3 Re1 11 3 111.54(18) ?
    Re1 Si3 Si3 . 9_556 124.23(9) ?
    Re1 Si3 Si3 9 9_556 124.23(9) ?
    Re1 Si3 Si3 11 9_556 124.23(9) ?
    Re1 Si3 Si3 3 9_556 124.23(9) ?
    Re1 Si3 Gd . 15_666 67.712(11) ?
    Re1 Si3 Gd 9 15_666 151.41(5) ?
    Re1 Si3 Gd 11 15_666 129.93(3) ?
    Re1 Si3 Gd 3 15_666 81.779(12) ?
    Si3 Si3 Gd 9_556 15_666 63.68(8) ?
    Re1 Si3 Gd . 5_545 81.779(12) ?
    Re1 Si3 Gd 9 5_545 129.93(3) ?
    Re1 Si3 Gd 11 5_545 67.712(11) ?
    Re1 Si3 Gd 3 5_545 151.41(5) ?
    Si3 Si3 Gd 9_556 5_545 63.68(8) ?
    Gd Si3 Gd 15_666 5_545 78.66(6) ?
    Re1 Si3 Gd . 7_445 151.41(5) ?
    Re1 Si3 Gd 9 7_445 67.712(11) ?
    Re1 Si3 Gd 11 7_445 81.779(12) ?
    Re1 Si3 Gd 3 7_445 129.93(3) ?
    Si3 Si3 Gd 9_556 7_445 63.68(8) ?
    Gd Si3 Gd 15_666 7_445 127.36(16) ?
    Gd Si3 Gd 5_545 7_445 78.66(6) ?
    Re1 Si3 Gd . 13_566 129.93(3) ?
    Re1 Si3 Gd 9 13_566 81.779(12) ?
    Re1 Si3 Gd 11 13_566 151.41(5) ?
    Re1 Si3 Gd 3 13_566 67.712(11) ?
    Si3 Si3 Gd 9_556 13_566 63.68(8) ?
    Gd Si3 Gd 15_666 13_566 78.66(6) ?
    Gd Si3 Gd 5_545 13_566 127.36(16) ?
    Gd Si3 Gd 7_445 13_566 78.66(6) ?
_shelx_hkl_file
;
   0   0   1 579.589 223.050   7
   0   0   1 350.564 87.9458   4
   0   0  -1 347.079 85.7387   4
   0   0  -1 707.092 236.074   7
   0   0   1 311.088 70.2625   2
   0   0  -2 374432. 3387.12   4
   0   0   2 380808. 6208.85   7
   0   0   2 384165. 3470.38   4
   0   0  -2 392755. 6329.98   7
   0   0   2 374136. 2923.02   2
   0   0   2 380990. 2354.66   5
   0   0  -2 392477. 2125.51   5
   0   0   3 174.908 76.2085   3
   0   0   3 129.604 70.8710   5
   0   0  -3 321.078 226.333   7
   0   0   3 194.203 95.7278   2
   0   0   3 130.418 93.3836   4
   0   0   3-84.5549 261.645   7
   0   0   3 400.549 329.863   6
   0   0  -3 62.7897 43.1556   5
   0   0  -3 64.7256 79.3818   4
   0   0   4 845045. 7110.74   4
   0   0   4 878054. 5767.89   3
   0   0   4 798168. 5967.11   5
   0   0   4 823689. 12226.3   7
   0   0  -4 814575. 6962.51   4
   0   0  -4 829597. 12535.5   7
   0   0  -4 818326. 3808.79   5
   0   0   5 157.420 374.908   1
   0   0   5-35.4066 269.829   7
   0   0   5 153.130 311.915   6
   0   0  -5-129.356 239.666   7
   0   0   5 58.4624 105.953   4
   0   0   5 7.82014 58.3653   2
   0   0   5 23.5997 67.2182   3
   0   0   6 96233.6 2180.91   3
   0   0  -6 90425.9 4837.22   7
   0   0   6 98650.3 4170.64   1
   0   0   6 89862.2 2294.90   2
   0  -1   0 216.453 110.368   1
   0   1   0 102.595 57.6201   2
   0   1   0 109.322 104.970   1
   1   0   0 87.3209 32.8867   5
   0  -1   0 66.4609 55.2830   2
  -1   0   0 309.073 59.9732   5
   0  -1   0 267.678 92.9744   5
  -1   0   0 102.034 45.1208   3
   1   0   0 77.7627 46.4886   3
  -1   0   1 33061.6 615.823   4
   0   1  -1 32248.7 784.243   5
   0   1  -1 35298.8 1300.16   7
   1   0   1 31569.2 1693.14   7
   1   0  -1 36929.5 1379.68   7
   0  -1   1 31726.5 664.598   3
   0  -1   1 34931.0 868.674   5
   1   0   1 32327.6 839.475   4
   1   0   1 32812.4 779.188   3
   0   1   1 34908.5 1299.43   7
  -1   0  -1 32694.3 845.437   4
   1   0   1 35965.5 1416.27   6
   1   0  -1 32185.5 670.844   5
   0   1  -1 33456.9 837.181   4
  -1   0   1 32840.1 678.746   5
   0  -1  -1 30605.8 752.544   2
   0   1   1 33851.9 1400.49   6
   0   1  -1 33470.9 623.551   3
   0   1   1 30979.2 769.147   2
   0  -1   1 33663.5 633.429   1
   0  -1  -1 34283.7 1430.22   6
  -1   0  -1 34012.7 1194.12   6
  -1   0   1 35366.9 1334.87   7
   0  -1  -1 34722.1 1478.74   7
   0  -1   1 33717.0 1405.56   7
   0   1   2 42.4610 48.5534   4
   0   1  -2 90.8684 73.4121   4
   0  -1   2 118.578 67.8889   3
   0  -1  -2 33.2862 49.0101   2
   0  -1   2 107.122 80.2706   4
   0  -1  -2 57.6465 209.600   7
  -1   0   2 86.3836 49.7490   5
   1   0   2-134.823 202.744   6
   0   1   2 60.2084 133.768   7
  -1   0  -2 854.407 372.873   7
   0  -1   2 58.1755 62.7641   5
   1   0  -2 156.192 62.6046   5
   1   0   2 104.947 57.2846   2
   1   0   2-1.30641 46.5120   3
  -1   0   2 93.8780 55.8968   4
   0   1   2 768.231 363.735   6
  -1   0   2 181.407 157.707   7
   1   0   2 462.780 347.193   7
   1   0  -2 76.8991 61.2842   4
  -1   0  -2 132.248 93.5565   4
   1   0   2 113.218 255.693   1
   0   1  -2 98.7682 57.7167   5
   0  -1   2 108.375 235.217   7
   1   0  -2 164.949 65.4428   2
   1   0  -2-106.610 193.549   7
  -1   0  -2 51.4750 28.6257   5
   0   1  -2-34.1516 137.079   7
   0   1   2 176.789 75.8658   2
   1   0   2 286.631 109.660   4
  -1   0   2 141.590 61.8405   2
   1   0   3 21253.4 1988.52   6
  -1   0   3 17085.6 703.044   2
   0   1   3 18746.8 1722.37   6
  -1   0   3 17802.7 852.067   4
  -1   0  -3 18432.7 969.602   4
   0  -1   3 18791.3 718.678   3
   0   1   3 18502.0 930.080   4
   0   1  -3 18259.0 914.809   4
  -1   0   3 17381.4 1514.84   7
   0  -1  -3 18716.3 1771.11   7
   0  -1   3 18767.2 868.093   5
   0   1   3 17756.4 449.511   5
   0  -1   3 17780.9 930.301   4
  -1   0  -3 17419.2 1725.80   7
   1   0   3 17927.4 834.472   2
   1   0   3 17975.8 952.825   4
   0   1   3 19533.9 1605.78   7
   1   0  -3 19264.9 1690.18   7
   0   1  -3 17951.3 1550.69   7
  -1   0   3 17110.1 635.773   5
  -1   0  -3 18146.6 433.296   5
   0  -1   3 17771.6 711.409   2
   1   0   3 18131.3 1711.90   7
   0  -1   3 17327.5 1665.47   7
   0   1  -3 18630.0 677.199   5
   0   1   3 17500.6 818.867   2
   1   0  -3 17982.6 639.904   5
   1   0   3 19106.4 839.168   3
  -1   0  -4 86.5505 32.7111   5
   0  -1  -4 54.0033 245.410   7
   1   0   4 242.734 269.512   6
   1   0   4 199.725 244.880   1
  -1   0   4 15.0511 62.1005   4
   1   0  -4-98.8875 186.880   7
   0  -1   4 125.270 84.9697   2
   0  -1   4 196.076 130.374   4
   1   0   4 84.0206 83.9855   3
   0   1   4 674.957 1103.78   1
   0   1   4-110.616 293.123   6
  -1   0   4 166.740 80.2955   5
  -1   0   4 88.1395 72.2838   3
   1   0   4 210.244 107.325   2
   0   1   4 54.6034 67.9668   2
  -1   0  -4 187.931 237.885   7
   1   0  -4 65.7433 53.1697   5
   0   1  -4 86.1612 55.5666   5
   0   1   4 134.961 156.381   7
   0   1   4 7.68510 78.9042   4
   0   1  -4 214.090 265.768   7
   1   0   4 26.0560 68.0558   4
   0   1  -4 42.6509 80.1937   4
   0  -1   4 124.550 86.1391   3
   0  -1   4 44.4122 241.724   7
   1   0   4 184.104 250.727   7
   0  -1   4 384.982 168.763   5
  -1   0  -4 11.1679 63.5276   4
  -1   0   4 149.696 93.1241   2
  -1   0   4-67.9371 191.351   7
   0   1   5 7127.32 633.717   2
   0   1   5 9341.11 2232.38   1
  -1   0   5 6203.73 645.615   4
   0   1   5 6319.41 672.785   4
  -1   0   5 8153.94 600.305   5
   1   0   5 7285.55 611.632   3
   1   0   5 7008.96 1590.49   6
   1   0   5 6957.55 612.255   2
  -1   0   5 7008.91 1210.59   7
   0  -1   5 8246.77 593.327   3
   0   1   5 7787.41 610.302   3
   0   1   5 7065.66 1369.42   6
   0   1  -5 4924.09 1036.40   7
   1   0  -5 6709.85 1255.58   7
   0  -1   5 7799.39 465.999   1
   1   0   5 8028.46 791.227   1
   0  -1   5 7263.69 930.883   5
   1   0   5 6675.84 1249.24   7
   0  -1   5 7103.40 563.466   2
  -1   0  -5 6310.73 1222.13   7
   0  -1   5 5906.36 1167.36   7
  -1   0  -5 7010.94 740.543   4
   0  -1   5 6328.74 1403.17   6
   0   1  -5 7001.55 415.702   5
  -1   0   5 7440.32 532.653   3
  -1   0   5 7027.36 1304.92   6
   0   1   5 6531.69 1125.20   7
   0  -1  -5 5319.84 1167.00   7
   0   1  -5 7327.63 724.139   4
   0  -1   5 6559.81 694.131   4
   1   0   5 6480.21 699.804   4
  -1   0   5 7838.64 607.041   2
   0   1  -6 2.18718 186.269   7
  -1   0   6-191.026 138.266   4
   1   0   6 8.78939 74.4056   2
   0  -1   6 115.559 100.062   2
   0   1   6-17.4364 87.2774   3
   0   1   6-689.258 382.187   1
  -1   0   6 71.0397 92.9734   3
   1   0   6-11.6630 73.2719   3
   1   0  -6 180.835 214.282   7
   1   0   6-4.94557 28.9971   1
   0  -1   6 10.3098 79.6629   3
   0   1   6 287.338 138.872   2
   0  -1   6 84.0071 46.4636   1
   0  -1   6 418.611 283.596   1
   0  -1  -6 854.244 674.865   7
  -1   0   6 228.030 128.232   2
   1   0   6 12.6681 40.9483   1
  -1  -1   0 459.433 93.1235   1
   1   1   0 415.894 87.3234   1
  -1  -1   0 437.184 74.1520   2
  -1  -1   0 384.648 77.8035   5
   1   1   0 482.050 83.4361   5
   1   1   0 465.725 78.7234   2
  -1   1  -1 203.391 92.5490   4
   1  -1  -1 243.499 94.4586   2
   1  -1  -1 1376.71 296.072   7
   1  -1   1 658.590 298.852   7
   1   1  -1 342.445 73.7664   4
   1   1  -1 225.358 79.9485   5
  -1  -1  -1 1021.09 292.051   1
  -1   1   1 465.741 145.213   2
  -1  -1   1 736.590 229.896   7
  -1  -1   1 363.011 96.5953   5
   1   1   1 995.299 188.490   1
  -1   1  -1 310.200 100.691   3
  -1  -1  -1 637.307 241.496   6
   1   1   1 786.171 329.437   7
   1   1  -1 565.837 195.007   7
  -1  -1  -1 237.277 90.4243   4
  -1   1  -1 1103.87 424.241   5
   1  -1   1 282.354 97.1122   3
  -1   1   1 554.354 209.111   6
  -1   1   1 237.502 81.2896   5
  -1  -1  -1 249.792 95.4250   2
   1   1   1 263.298 99.7474   4
  -1   1   1 351.637 152.022   7
   1   1   1 275.976 92.5646   2
  -1   1   2 199740. 2440.10   4
  -1  -1   2 209173. 4608.53   7
  -1   1   2 205161. 4072.34   7
   1   1  -2 195465. 2234.78   4
   1   1  -2 203183. 2243.04   5
  -1  -1  -2 200039. 5473.03   7
  -1  -1   2 190508. 2214.57   5
  -1  -1  -2 200332. 2731.52   4
   1   1   2 205419. 4374.10   1
  -1  -1   2 203301. 2404.31   4
   1  -1   2 205272. 2893.86   4
   1  -1   2 190844. 5049.64   7
  -1   1   2 213709. 4457.97   6
  -1   1   2 192765. 1786.85   5
   1  -1   2 201205. 2421.61   3
   1   1  -2 215641. 4425.37   7
   1  -1   2 208383. 5074.38   5
   1  -1  -2 214883. 4879.77   7
  -1  -1   2 192493. 1446.51   3
   1   1   2 192376. 4746.79   7
  -1   1  -2 198334. 2383.72   3
  -1   1  -2 207518. 4860.87   7
   1  -1  -2 195773. 2203.01   2
   1   1   2 222250. 5156.76   6
   1   1   2 191964. 2518.18   2
  -1   1   2 196101. 2434.22   2
  -1  -1  -2 214146. 4473.56   6
  -1   1  -2 203171. 2874.51   4
  -1   1  -2 202500. 2476.71   5
  -1  -1   2 192864. 1496.30   2
   1   1   2 199625. 2709.29   4
  -1  -1  -3 482.107 168.003   4
  -1  -1  -3 507.911 360.432   7
   1   1   3-48.3062 119.944   7
   1  -1   3 146.720 256.881   7
  -1  -1   3 187.478 87.0973   5
  -1   1   3-18.7788 174.051   7
  -1  -1   3 47.7274 41.0284   3
   1   1   3 146.932 80.2912   2
   1  -1  -3 261.047 306.297   7
   1  -1   3 108.014 40.9196   1
  -1  -1   3 244.861 244.497   7
  -1   1  -3 89.9682 86.7277   4
   1   1  -3 610.956 158.662   4
   1  -1   3 366.583 153.439   4
   1   1  -3 126.432 213.525   7
  -1   1  -3 92.7450 53.2273   5
  -1   1   3 48.8284 62.6441   4
  -1  -1   3 128.666 76.6284   4
  -1   1   3 122.092 53.2190   5
   1  -1   3 83.0433 71.3264   3
  -1   1   3 120.724 85.4567   2
   1   1  -3 145.777 72.6032   5
   1  -1  -3 40.6060 50.5598   2
  -1   1  -3 63.9921 160.650   7
   1  -1   3 346.462 268.697   5
  -1  -1   3 222.241 74.6194   2
   1  -1   3 254.369 103.013   2
   1   1   3 184.227 273.338   1
   1   1   3 265.192 129.886   4
  -1   1   3 274.237 206.726   6
   1   1   3 215.744 304.052   6
  -1  -1   4 217.332 293.511   7
  -1   1   4 34.9704 180.811   6
   1   1  -4 152.291 107.616   4
   1   1   4 154.039 101.484   3
   1   1  -4 59.5432 242.006   7
   1   1   4 81.0894 149.756   1
   1  -1  -4 190.450 287.196   7
  -1  -1   4 72.4006 49.8754   2
   1  -1   4 73.0657 350.923   7
  -1  -1   4 495.665 118.582   3
   1  -1   4 232.670 147.649   4
   1   1  -4 203.956 81.9935   5
  -1  -1  -4 56.5582 160.669   7
  -1   1  -4 182.940 73.0265   5
   1   1   4 170.485 105.842   2
   1   1   4 441.337 184.465   4
   1  -1   4 84.3871 85.8105   3
   1  -1   4 215.986 58.0880   1
  -1   1  -4 276.140 152.683   4
  -1   1   4 33.0342 132.248   7
  -1   1   4 243.973 144.412   4
  -1  -1   4-23.5625 72.6662   4
  -1   1  -4 211.445 229.499   7
  -1   1   4 119.258 106.085   2
   1   1   4-243.171 290.123   6
   1  -1   4 219.992 113.454   2
  -1   1   4 404.846 95.9214   5
  -1  -1   4 54.1746 66.3724   5
   1  -1   4-161.414 316.534   6
   1   1   5-158.483 110.214   2
   1  -1   5 82.3492 103.274   4
  -1  -1   5 32.5162 47.3928   3
   1   1  -5 42.4683 57.5737   5
  -1   1   5 171.244 86.0359   5
   1   1   5 275.597 172.994   1
   1  -1   5 372.509 288.243   6
  -1  -1   5 177.303 147.771   5
   1  -1   5-606.460 411.272   7
  -1   1  -5 93.4172 50.3762   5
   1  -1   5 0.94553 78.4909   3
   1   1   5-7.03928 104.460   4
   1   1   5-15.2688 78.4246   3
   1   1  -5 227.106 265.009   7
  -1   1  -5 127.039 129.144   4
   1  -1   5 81.2403 74.3425   2
  -1   1   5 86.0548 108.973   4
  -1  -1   5 50.1755 62.8795   4
  -1   1   5 40.0769 82.1816   3
   1  -1  -5 235.563 369.551   7
  -1  -1   5 25.8562 46.2801   2
   1  -1   5 247.023 68.0429   1
   1   1   5 177.185 272.580   6
   1   1   5 516.158 336.308   7
  -1   1   5 114.034 109.829   2
   1  -1   5 22.5849 120.079   1
  -1   1   5-104.222 345.971   7
  -1   1  -5 45.0148 263.610   7
  -1  -1   5 49.1913 295.130   7
  -1  -1   5 69.2177 412.706   6
  -1   1   5 547.078 356.398   6
  -1   1   6 39112.8 1645.62   2
  -1   1   6 47412.5 1505.64   3
  -1  -1   6 47476.7 1541.81   2
   1  -1  -6 45727.0 3596.55   7
   1  -1   6 42273.2 1559.61   2
   1   1  -6 46592.3 3333.40   7
  -1   1  -6 45592.5 2007.22   4
   1   1   6 48365.1 1539.89   1
  -1  -1   6 48035.0 1366.33   3
   1   1   6 45460.3 1647.83   3
   1   1   6 43004.4 1710.74   2
  -1  -1   6 39852.8 1775.90   4
  -1  -1   6 46051.5 1298.98   1
   1  -1   6 47329.6 1627.61   3
  -1  -1   6 45042.2 2157.98   5
   1   1   7-17.2597 89.1509   3
  -2   0   0 15336.2 551.310   5
   2   0   0 14777.4 599.192   3
  -2   0   0 14347.9 464.052   4
   2   0   0 14775.3 539.662   5
   0  -2   0 15943.6 896.067   5
   0  -2   0 17346.4 1037.70   1
   0  -2   0 16795.9 826.908   2
  -2   0   0 14265.9 561.343   3
   0   2   0 15995.6 866.160   5
   0   2   0 15867.5 997.192   1
   0   2   0 17083.6 843.600   2
   2   0  -1 1194.15 531.218   2
  -2   0  -1 200.637 100.343   3
  -2   0  -1 217.375 61.1362   1
  -2   0   1 384.163 105.528   5
   2   0  -1 226.451 86.4538   5
  -2   0   1 1243.89 379.248   3
   0   2   1 369.571 233.004   5
   0   2  -1 887.490 227.672   7
   0   2  -1 323.604 112.042   1
   2   0   1 176.799 97.0195   4
   0  -2   1 309.744 104.313   1
   0  -2  -1 446.108 245.824   7
   0  -2  -1 674.189 306.705   6
   0  -2   1 205.096 133.485   5
  -2   0  -1 601.732 204.005   6
   0  -2   1 387.316 208.809   7
   2   0  -1 739.187 253.364   7
   0  -2  -1 235.466 123.621   2
   0   2   1 764.779 717.805   1
   0  -2  -1 837.084 659.584   1
   2   0   1 162.965 92.0013   3
   0  -2   1 304.996 752.519   2
  -2   0  -1 432.743 124.191   4
   0   2   1 227.082 98.9013   2
   0   2  -1 166.850 119.786   5
   0   2   1 928.397 233.463   7
  -2   0  -1 204.000 77.0559   5
   0   2  -1 372.675 217.226   3
   0  -2  -2 140966. 2226.14   2
   0   2  -2 140941. 2229.32   5
  -2   0  -2 146303. 2502.20   4
   0   2  -2 146715. 2434.04   4
   2   0  -2 138974. 1384.45   2
   2   0  -2 139069. 1939.57   5
   0   2  -2 141544. 1708.55   3
   0   2   2 249843. 10489.4   1
  -2   0   2 156109. 2533.51   2
   0   2   2 141329. 2316.71   2
   0   2   2 150189. 3536.32   7
   2   0   2 143048. 2445.42   4
  -2   0   2 145764. 1784.88   4
  -2   0   2 149496. 3730.97   7
   2   0   2 144673. 2290.02   3
  -2   0   2 145300. 1963.75   5
   0   2   2 156406. 4181.37   6
   2   0   2 131801. 4774.61   7
   0  -2   2 145361. 1815.51   1
   0  -2   2 145756. 2606.56   5
   2   0  -2 160300. 4023.38   7
   0  -2   2 150862. 4341.64   7
   0  -2  -2 157350. 4297.37   6
   0  -2  -2 151604. 4591.04   7
   0   2   2 141542. 2315.56   4
   0   2  -2 149867. 3611.38   7
   2   0   2 157489. 4510.80   6
   0  -2   2 141152. 2131.60   3
   0  -2   3 121.071 67.9125   1
   0  -2   3 22.3203 46.9368   3
  -2   0  -3 105.312 41.4829   5
   0  -2   3 266.187 359.690   7
   0   2   3-158.131 184.549   7
   0   2   3 195.811 101.501   2
   0   2   3 5.74984 163.291   6
   0   2   3 231.404 963.225   1
   2   0   3 13.9314 80.7202   4
   2   0  -3 114.704 193.891   7
   2   0   3 87.4352 78.5631   2
   2   0  -3 64.2928 58.7519   5
   2   0   3 152.711 318.294   6
   0   2  -3 162.129 111.982   4
   0  -2  -3 159.972 101.583   2
  -2   0  -3 443.794 165.399   4
   2   0   3 544.607 441.040   7
   0  -2  -3-21.3658 266.691   7
  -2   0   3 150.661 177.200   7
   0   2   3 84.3917 93.6238   4
  -2   0   3 47.2341 51.5996   5
   0  -2   3 62.8767 76.3334   5
  -2   0   3 34.9708 70.8789   2
   0   2  -3 150.178 102.265   5
   2   0   3 241.610 106.729   3
   0   2  -3 161.614 203.687   7
  -2   0   3 34.6072 59.4485   4
   0   2   4 4074.09 787.380   7
   2   0  -4 5282.47 423.966   5
  -2   0   4 5071.03 465.524   2
   2   0   4 4861.81 217.513   1
   2   0   4 4499.56 496.210   2
   0  -2   4 4784.25 402.218   2
   0  -2   4 5232.75 381.287   1
  -2   0   4 4598.84 393.756   5
   2   0   4 4840.34 580.022   4
   0   2  -4 4541.05 405.949   5
  -2   0   4 5767.40 986.243   7
   0   2  -4 4917.50 898.981   7
   0   2   4 4302.98 519.915   4
   0   2   4 4855.49 987.550   6
   0  -2  -4 3623.69 957.785   7
   0   2   4 7530.08 2681.28   1
   0  -2   4 5003.22 436.058   3
   0   2   4 4940.32 525.646   2
   2   0  -4 5502.29 1053.49   7
   2   0   4 3904.22 916.682   7
   2   0   4 4603.25 489.383   3
   0  -2   4 3757.12 943.754   7
   0  -2   4 4822.12 576.009   4
  -2   0  -4 4827.42 577.877   4
   0   2  -4 4640.82 530.008   4
  -2   0   4 4852.19 487.021   4
   0  -2   4 5849.19 679.516   5
   2   0   4 5154.28 1267.57   6
   0   2  -5 30.0347 219.584   7
  -2   0  -5-164.595 140.386   4
   0   2   5-948.171 712.220   1
   2   0   5-49.5111 82.9414   3
   2   0   5 93.0437 76.3324   2
  -2   0   5-7.69088 91.5703   2
   0  -2   5 142.666 70.9787   2
   2   0   5 63.8705 556.876   6
   0  -2  -5 1427.62 611.325   7
   0   2  -5-49.5341 111.230   4
   0  -2   5 32.8091 73.9714   3
  -2   0   5 236.484 305.784   7
   2   0   5 36.7506 209.732   7
   0   2  -5-98.6956 73.7118   5
   0   2   5 67.7048 266.835   7
  -2   0   5 71.2686 58.5159   3
   2   0  -5 12.4368 60.7874   5
   0   2   5 123.569 172.298   4
  -2   0   5-160.349 112.850   4
  -2   0   5 43.7939 64.6722   5
   0  -2   5 91.5688 162.045   5
   2   0   5 20.4263 129.963   4
   0  -2   5 6.51375 59.1337   1
  -2   0   5-44.3540 185.354   6
   0   2   5-110.992 106.180   2
   0  -2   5-203.056 343.710   7
   2   0  -5 877.456 496.561   7
   0   2   5 53.3421 239.142   6
  -2   0   6 27681.2 1417.70   4
   2   0   6 29360.3 1403.78   2
   0   2  -6 30428.4 2610.89   7
   2   0   6 32451.9 1440.09   3
   0  -2   6 30543.0 854.171   1
  -2   0   6 32135.6 1047.84   3
   0  -2   6 31190.5 1969.32   1
   0   2   6 29173.4 1473.18   2
   0  -2  -6 30024.2 3147.95   7
  -2   0   6 32794.8 1514.55   2
   2   0  -6 31943.1 2885.10   7
  -2   0   6 31749.1 1264.79   5
   0   2   6 32895.2 1377.50   3
   0   2  -6 33169.2 1639.98   4
   0  -2   6 32976.4 1296.57   3
   0   2   6 32892.9 2514.76   1
   0  -2   6 32068.7 1226.56   2
   1   2   0 9099.72 535.906   1
   2   1   0 8649.62 310.397   4
  -1  -2   0 9022.08 536.790   1
  -1   2   0 10888.2 1455.79   1
   1   2   0 8677.09 448.224   5
  -2  -1   0 8794.70 318.364   4
   1   2   0 8559.61 429.008   2
  -2   1   0 9012.85 770.840   3
  -1   2   0 11376.2 1743.91   2
   2   1   0 8916.70 420.135   5
  -2  -1   0 9000.30 422.995   5
   2   1   0 8775.60 403.613   3
   1  -2   0 12956.4 1871.61   2
  -2  -1   0 8874.42 457.558   1
   2  -1   0 9603.32 836.411   3
  -1  -2   0 8636.58 455.505   5
  -1  -2   0 8945.30 432.642   2
  -1   2   0 10814.0 1568.03   5
   1  -2   1 9425.77 864.213   3
   1   2   1 9155.93 374.355   5
  -1   2  -1 8175.94 966.771   5
   1  -2  -1 9878.22 671.534   2
  -2   1  -1 8558.75 569.200   4
   1   2   1 9959.20 762.426   1
  -1  -2  -1 9309.17 452.231   5
  -2  -1  -1 9055.54 481.557   1
  -1   2  -1 8436.16 717.504   3
  -2   1   1 8915.26 490.615   5
   1   2  -1 8814.09 505.814   5
   1   2  -1 10510.6 700.705   7
   1  -2   1 10443.9 1290.60   5
   2  -1   1 8477.34 555.088   3
  -2   1  -1 8728.34 557.974   3
  -1  -2  -1 9114.87 954.143   1
   2   1   1 8593.80 500.466   3
   1   2  -1 8905.27 503.523   1
   2   1  -1 9044.55 485.071   5
   2  -1  -1 11255.4 922.732   7
   1  -2   1 8316.87 899.722   7
  -1  -2   1 10442.3 849.560   7
  -1  -2   1 9222.87 503.933   1
  -1   2   1 10242.9 642.652   7
   2  -1  -1 10212.9 957.270   2
  -2  -1   1 9194.59 486.298   5
   2  -1   1 10472.3 729.593   6
   1   2   1 8896.80 838.995   7
  -1  -2   1 9159.81 522.602   5
   1  -2   1 9385.58 783.216   1
  -2   1   1 14526.5 2184.93   2
  -1  -2   1 10035.4 472.608   2
   1  -2  -1 9180.76 866.009   6
   2   1   1 8501.12 485.903   2
  -1  -2  -1 8806.50 510.421   2
  -1   2   1 10022.0 725.260   2
  -1   2  -1 9377.56 605.563   1
   2   1   1 9614.82 367.482   5
   1   2   1 8900.32 509.286   2
   2   1   1 9032.71 495.248   4
   1  -2  -1 9378.05 765.111   7
   2   1   1 10186.6 443.836   1
  -2  -1  -1 9143.56 495.177   4
  -2  -1  -1 8977.99 349.399   5
   1   2  -1 9800.51 1055.33   2
  -1   2   1 8819.96 745.569   6
   2   1  -1 9686.94 807.626   7
  -1   2   2 40253.1 1332.38   2
  -1   2   2 40309.2 940.730   5
   2  -1  -2 45477.5 2250.85   7
  -2  -1  -2 40691.7 545.880   5
   2   1   2 42628.2 1274.82   3
  -1   2  -2 40372.5 1157.39   3
   2  -1   2 41993.2 1279.10   3
   1   2  -2 41994.6 1144.64   4
  -2   1  -2 39994.7 1247.29   3
   1   2   2 41651.2 2181.10   1
   2   1  -2 42307.5 1135.08   5
  -1   2   2 42886.3 2053.53   6
   2   1   2 41020.5 952.144   1
   2   1   2 41967.5 1319.36   4
  -2   1   2 44598.3 1571.66   2
   2  -1  -2 41509.7 1072.57   2
   1   2  -2 41561.0 1885.91   7
  -1  -2   2 58183.5 2107.91   3
   1   2   2 40955.5 2074.55   7
  -2  -1  -2 44065.6 2028.02   6
   1   2  -2 40734.7 1170.61   5
  -2  -1   2 43037.3 2119.41   7
   1  -2   2 41077.8 1288.77   3
  -1  -2   2 39981.1 1078.75   1
   2   1   2 38957.7 2500.63   7
  -1   2  -2 40648.7 1414.63   4
  -2  -1   2 40750.0 956.156   4
  -2   1   2 40461.2 1018.36   5
  -1   2  -2 43060.7 1531.36   5
   1  -2  -2 43906.9 2358.08   7
  -1   2   2 41590.2 1749.94   7
   1   2   2 41361.9 1289.20   4
  -2   1  -2 42082.6 1417.22   4
  -1  -2   2 39887.4 1201.60   5
   2  -1   2 37728.6 2638.42   7
  -1  -2   2 42324.8 2218.46   7
  -2   1  -2 42304.3 2247.74   5
   2   1  -2 43694.8 2016.74   7
   1  -2   2 42816.0 2230.15   5
   1   2   2 40705.5 1258.24   2
   1  -2   2 42119.5 960.512   1
  -1  -2  -2 40155.9 1232.82   2
  -2   1   2 41440.4 1871.80   7
  -1   2  -2 41250.9 2072.76   7
  -2  -1   2 41099.7 1123.50   5
   2   1  -2 41355.5 892.158   4
  -1  -2  -2 44022.7 2296.17   6
   2   1   2 38893.5 1220.68   2
   1  -2   2 37950.9 2339.61   7
  -2  -1  -2 40981.4 1297.49   4
   2  -1   2 40116.1 1387.60   4
   2  -1   2 54086.7 2697.49   6
   1  -2  -2 40236.7 1213.57   2
   2  -1  -3 5725.45 411.400   2
   1   2  -3 6147.35 891.452   7
   2  -1   3 5808.75 588.588   4
   1  -2  -3 5266.37 460.541   2
  -1   2   3 6309.95 828.015   7
   1   2  -3 6825.89 532.695   4
  -2   1   3 6320.63 554.588   2
   1   2  -3 5536.82 454.945   5
   2   1   3 6130.72 1064.12   7
   1   2   3 5661.40 974.225   1
   1  -2   3 3698.44 854.370   7
  -1   2  -3 6117.09 938.233   7
  -1   2  -3 5390.13 562.346   4
  -1  -2   3 5839.15 330.172   2
  -1  -2   3 5932.40 981.292   7
  -2   1   3 5317.76 454.468   4
   1  -2   3 6025.61 898.671   5
   1   2   3 7158.81 1161.46   6
  -2   1   3 4481.00 720.364   7
   1   2   3 5289.69 504.298   2
   1   2   3 4824.88 828.043   7
   2   1  -3 5655.67 438.871   4
  -2  -1   3 5536.45 883.936   7
   2   1  -3 5543.18 437.382   5
  -1   2   3 5896.64 889.560   6
  -2   1  -3 5710.51 444.142   5
   2   1   3 5606.86 409.567   1
  -2  -1   3 6119.29 475.966   4
  -2   1  -3 5527.05 577.725   4
   1  -2   3 5670.68 492.635   3
  -2   1   3 6159.95 410.883   5
  -2  -1  -3 6074.56 582.402   4
   2   1   3 5675.62 561.799   4
   2   1   3 6737.58 1187.69   6
   2   1   3 5898.02 524.105   3
  -1   2   3 6195.32 554.562   2
   1  -2   3 5706.46 316.134   1
   1  -2  -3 5585.49 1011.83   7
   2   1  -3 5598.27 884.748   7
   2  -1   3 5872.85 515.009   3
   2  -1   3 6224.92 1198.32   6
  -1  -2   3 5878.51 510.149   5
   2   1   3 5984.73 537.865   2
  -1  -2   3 5786.15 363.560   3
  -2  -1   3 6307.49 362.060   2
   1   2   3 4966.80 513.664   4
  -1   2  -3 6106.72 491.640   5
  -1  -2  -3 5775.19 1185.78   7
   2  -1   3 3501.43 920.462   7
  -2  -1   3 5667.96 270.466   3
   2  -1  -3 6779.46 1067.46   7
  -2  -1   3 5363.12 436.137   5
  -1   2   3 5891.09 524.670   4
  -1   2   3 5800.92 323.068   5
  -1  -2   3 5869.15 440.102   1
  -1  -2  -3 5636.03 510.288   2
  -1   2   4 2640.09 400.819   4
  -1  -2   4 2897.42 816.052   7
  -1  -2   4 2910.59 326.630   1
   1   2  -4 2591.41 321.369   5
   2   1   4 2874.75 395.515   3
  -1   2  -4 2900.68 725.958   7
   2   1   4 2698.05 392.505   2
   2   1   4 2740.43 931.240   6
  -1  -2   4 3059.44 297.717   3
   2   1   4 3266.40 477.209   4
  -1  -2   4 2763.05 414.403   4
  -1  -2   4 2758.17 395.011   5
   1   2   4 3699.51 783.728   7
  -1   2  -4 2979.59 324.774   5
  -2   1   4 2843.40 382.153   4
  -1   2  -4 2761.65 443.974   4
  -1   2   4 2813.82 714.809   6
   2   1   4 3131.05 322.546   1
  -1   2   4 2815.24 212.057   5
  -1   2   4 2693.67 620.466   7
   2  -1  -4 3224.20 850.852   7
   1   2  -4 2982.27 404.085   4
   1  -2   4 2892.23 469.121   4
   1  -2  -4 2419.85 766.030   7
  -2   1   4 2781.23 675.418   7
  -2  -1   4 2950.55 343.158   5
   1   2   4 3130.22 455.760   4
   2   1   4 1699.27 587.406   7
   1  -2   4 2704.56 769.403   5
   2  -1   4 2936.25 395.044   3
   1   2   4 2648.61 393.163   2
  -2   1   4 3187.41 738.396   6
   1   2   4 1853.34 656.657   6
  -2  -1  -4 2946.65 451.881   4
   2  -1   4 2613.82 443.686   4
   2   1  -4 3156.43 754.954   7
   1  -2  -4 3130.19 381.412   2
  -2   1   4 2897.25 286.807   5
  -2  -1   4 3201.93 309.971   2
   2  -1   4 3147.08 408.590   2
  -1  -2   4 2873.74 266.091   2
  -2   1   4 2593.01 378.728   2
  -1   2   4 2648.45 391.896   2
   2  -1   4 2973.20 854.203   7
  -2   1  -4 2962.24 253.612   5
  -2  -1   4 3014.71 247.735   3
   1  -2   4 2897.29 226.156   1
   1   2  -4 2929.49 698.039   7
  -2   1  -4 2366.45 413.760   4
  -1  -2  -4 2968.58 925.256   7
   1  -2   4 2740.59 368.318   3
   1  -2   4 2632.60 341.771   2
   2  -1   4 3364.67 1095.49   6
  -2  -1   4 3102.08 399.130   4
   1  -2   4 2263.79 751.275   7
  -2  -1   4 2419.54 687.241   7
   1   2   4 3213.18 716.642   1
   2   1  -4 2292.47 296.081   5
   1  -2   5 1752.39 295.202   2
   1   2   5 1490.54 607.738   7
   1  -2   5 2466.58 471.705   1
   1   2  -5 1932.52 354.907   4
   1   2  -5 1591.39 249.935   5
  -1  -2   5 1937.04 252.003   2
  -1   2  -5 1573.61 223.747   5
  -1  -2   5 1752.45 358.612   5
   1  -2  -5 1966.73 814.856   7
  -1  -2   5 1613.70 681.144   7
   2   1  -5 1653.88 632.351   7
   1   2   5 1777.36 343.507   2
  -1   2   5 2250.58 653.468   7
   2  -1   5 1154.55 625.395   7
  -2   1   5 896.524 438.825   7
   1   2   5 1957.28 496.486   1
  -2  -1   5 2162.33 236.302   3
   1  -2   5 2713.74 904.088   7
  -2  -1   5 2017.67 325.564   5
   2   1   5 1418.14 335.889   4
   1   2  -5 1861.20 635.918   7
  -1   2   5 1753.54 345.938   4
  -2  -1   5 1612.51 325.630   4
  -2   1  -5 1699.07 150.809   5
  -1   2  -5 1673.26 592.293   7
   1  -2   5 1847.65 322.874   3
   2   1   5 2367.63 1019.46   6
   1   2   5 2457.08 932.529   6
   1  -2   5 1740.63 778.062   6
  -1   2   5 1721.74 341.757   2
  -1   2   5 1724.54 685.561   6
  -2   1   5 1955.21 245.466   5
   2  -1   5 2326.71 443.225   4
   1   2   5 1681.60 354.820   4
  -1   2  -5 1919.19 397.375   4
  -2   1   5 1407.29 574.407   6
  -2  -1   5 1915.03 647.501   7
  -2   1   5 1452.03 312.315   4
  -2   1   5 2267.53 396.138   2
   2  -1   5 1823.76 334.222   3
   2   1  -5 1546.55 255.504   5
   2  -1   5 1824.37 329.201   2
   2   1   5 1970.57 222.084   1
  -1  -2   5 1801.37 264.723   1
  -2   1  -5 1597.77 380.149   4
  -1   2   5 3796.30 1900.78   1
   2   1   5 1831.97 337.122   3
   1  -2   5 2008.86 171.200   1
   1   2   5 1977.99 347.418   3
   2   1   5 2084.11 367.983   2
  -1  -2   5 2276.69 278.367   3
   2  -1   5 2426.38 1085.95   6
  -2  -1   5 2284.17 314.783   2
   2  -1  -5 1657.13 648.866   7
   2   1   5 1526.97 654.090   7
   2   1  -6 7023.06 1323.30   7
   1   2   6 7568.87 694.693   3
  -1   2   6 9690.16 2493.21   1
   1   2   6 6250.97 675.383   2
  -1   2  -6 6936.45 788.276   4
   2  -1  -6 6947.82 1446.25   7
   2  -1   6 5849.87 622.682   2
   1  -2   6 6758.40 604.038   2
  -2   1   6 7093.51 541.788   3
   1   2   6 6976.08 693.487   1
  -2   1   6 6810.29 496.600   5
   2   1   6 6513.47 684.336   2
  -2  -1   6 6313.15 602.008   2
   1  -2  -6 8086.17 1624.84   7
   2  -1   6 7610.59 701.295   3
  -2   1  -6 7797.60 861.932   4
   2   1   6 7574.20 707.879   3
  -1   2   6 6872.69 744.866   2
  -2  -1   6 6508.65 434.822   3
  -2  -1   6 7264.89 680.536   5
   1   2  -6 7466.63 1296.84   7
  -1  -2   6 7569.04 519.795   1
  -2   1   6 7844.53 808.357   2
  -2   1   6 6699.85 695.886   4
   1  -2   6 6781.02 645.615   3
  -1  -2   6 7561.46 561.324   2
  -2  -1   6 5501.96 647.223   4
  -1  -2   6 7387.76 912.830   5
  -2  -1   6 6735.23 560.913   1
  -1   2   6 5772.20 559.548   3
  -1  -2   6 7073.40 538.324   3
   1   2   7 568.127 192.749   3
   2   1   7 867.616 238.819   3
   2   2   0 2200.26 245.209   5
  -2  -2   0 2054.63 277.757   1
  -2  -2   0 2088.70 239.539   5
   2   2   0 2326.87 292.719   1
  -2   2   0 4606.21 1441.37   3
   2  -2   0 4380.64 1364.20   2
   2  -2   0 4218.85 1415.46   3
   2   2   0 1980.03 219.541   2
  -2  -2   0 1797.59 208.971   2
   2   2   1 223.306 82.3327   5
  -2  -2   1 205.026 59.7226   2
   2   2   1 78.5612 71.4551   4
  -2  -2  -1 177.342 92.4021   2
  -2   2   1 347.252 445.957   2
   2   2   1 218.953 104.270   2
   2   2  -1 125.892 62.3159   2
   2   2  -1 201.947 106.654   5
   2   2   1 289.438 121.123   1
  -2   2  -1 670.115 241.462   3
   2  -2   1 165.876 187.365   3
   2   2  -1 472.411 215.158   7
   2  -2  -1 114.087 220.245   7
  -2  -2  -1 183.656 144.418   1
  -2   2  -1 162.375 226.377   1
  -2  -2   1 153.753 98.1830   5
  -2   2   1 559.594 211.019   6
  -2  -2  -1 352.575 89.3200   5
  -2  -2   1 123.525 117.149   1
   2  -2  -1 252.740 231.811   2
  -2   2   2 309587. 3100.57   5
   2   2   2 312307. 6757.84   7
   2   2  -2 346363. 5541.68   7
  -2   2   2 323574. 5013.52   7
  -2  -2   2 303007. 3396.29   5
   2   2   2 308876. 3645.45   2
   2  -2  -2 321303. 3763.37   2
   2  -2   2 304070. 7642.03   7
   2   2  -2 320170. 2648.11   4
   2  -2  -2 349284. 6633.92   7
  -2  -2   2 307811. 3398.84   1
  -2   2  -2 320618. 4308.94   4
  -2  -2  -2 307338. 2046.99   5
   2   2   2 317528. 3733.82   1
  -2  -2  -2 336018. 6404.44   6
  -2   2  -2 306530. 6395.85   5
  -2   2   2 317057. 5237.83   6
  -2  -2  -2 330397. 8212.94   1
  -2  -2  -2 316437. 3666.23   2
   2   2   2 310629. 3678.90   4
  -2   2   2 330238. 4842.23   2
   2  -2   2 323775. 4034.89   3
  -2   2  -2 307331. 3759.00   3
  -2  -2   2 337412. 6298.46   7
   2   2  -2 318482. 3447.37   5
  -2   2  -3 163.062 128.151   4
  -2  -2   3 89.0190 67.7720   5
   2   2  -3 80.7440 75.3905   4
  -2   2   3-20.7237 116.247   7
   2   2   3 7.32769 69.1186   4
  -2  -2   3 222.492 259.544   7
   2  -2  -3 122.272 87.2927   2
  -2   2   3 189.926 216.872   6
   2  -2  -3 214.158 255.718   7
   2   2   3 354.604 154.352   1
  -2   2   3 4.17171 80.2284   2
   2   2  -3 3.49805 50.0523   5
   2   2   3-51.9010 111.887   2
  -2   2  -3 139.721 113.414   3
  -2  -2  -3-88.8755 184.704   6
  -2   2  -3 56.5413 112.442   5
   2  -2   3-90.4168 293.921   7
   2   2  -3 3.49088 175.414   7
  -2   2   3 74.0634 76.6283   4
   2   2   3 276.819 199.600   7
  -2   2   3 103.140 57.0233   5
   2  -2   3 12.1849 56.0051   3
  -2  -2   4 1220.08 539.008   7
   2  -2  -4 406.683 138.009   2
   2   2   4 424.055 167.271   3
  -2   2   4 315.061 139.761   4
  -2   2  -4 601.610 226.268   4
   2   2   4 512.961 176.787   1
   2   2   4 574.760 190.677   2
   2   2  -4 634.510 177.781   5
   2   2  -4 429.959 317.578   7
   2   2   4 264.178 295.823   7
  -2   2   4 435.820 187.660   2
  -2   2   4 735.322 351.724   7
   2  -2  -4 550.750 424.917   7
  -2   2   4 573.627 120.435   5
   2  -2   4 311.104 393.363   6
   2   2  -4 340.739 143.539   4
  -2  -2   4 491.656 98.6784   3
   2   2   4 320.479 154.627   4
   2  -2   4 405.082 160.479   3
  -2   2  -4 452.993 144.097   5
  -2  -2   4 604.074 107.732   2
  -2  -2   4 413.184 145.065   5
   2  -2   4 531.714 441.628   7
  -2   2   4 515.825 316.087   6
   2  -2  -5-20.8346 414.819   7
   2   2  -5-35.8986 287.602   7
  -2   2   5 142.437 168.670   7
   2   2   5 11.0103 79.6411   2
  -2  -2   5 17.5720 91.1490   5
   2  -2   5 81.7384 95.3315   2
  -2   2   5-60.6904 109.959   4
  -2   2   5 33.4398 38.8904   5
  -2  -2   5-206.963 470.432   7
  -2   2  -5 91.7318 83.3638   4
   2  -2   5 31.7069 78.7317   3
   2  -2   5 392.172 368.763   7
  -2  -2   5 14.7136 38.2717   3
  -2  -2   5 343.906 137.091   1
   2   2   5 0.41986 61.8783   1
   2  -2   5 111.585 471.728   6
  -2  -2   5 105.359 76.2125   2
   2   2   5 80.3161 71.9407   4
   2   2   5 106.200 235.096   7
   2   2  -5-31.1847 84.1860   5
  -2   2  -5 41.1302 45.1456   5
  -2   2   5-832.907 431.177   6
  -2   2   5 23.0493 83.6605   2
   2   2   5 41.4390 92.6198   3
   2  -2  -6 77694.4 5003.82   7
  -2   2  -6 76528.6 2707.42   4
   2   2   6 70346.4 2335.49   2
  -2  -2   6 73239.4 1827.73   1
   2  -2   6 71705.0 2127.31   2
   2   2  -6 80004.0 4240.68   7
   2   2   6 68267.0 1394.41   1
  -2   2   6 72051.1 2619.26   2
   2   2   6 73023.5 2246.14   3
   2  -2   6 75995.4 2294.77   3
  -2  -2   6 75516.0 2435.94   5
   2   2   7 125.402 93.5572   3
  -2   2  -7 136.630 160.117   4
  -3   0   0 159.712 92.7622   3
  -3   0   0 99.2397 65.9144   4
   0  -3   0 85.7630 161.545   1
   3   0   0 287.363 116.629   3
   0   3   0 91.8312 183.881   1
   0   3   0 207.844 149.318   2
   0  -3   0 52.5745 154.050   5
   0  -3   0 175.719 129.093   2
   0   3   0 292.784 175.330   5
  -3   0   0 291.508 108.903   5
   3   0   0 45.5161 72.0645   5
   0   3   1 113373. 3033.36   5
   3   0  -1 106417. 1859.85   5
   0   3  -1 115158. 4614.89   3
   0  -3   1 120660. 2876.30   7
   3   0   1 110738. 2066.12   3
   0  -3  -1 132549. 5092.66   5
   0  -3   1 115691. 2690.56   5
   0  -3  -1 108615. 3212.12   7
   0  -3   1 105218. 2156.86   1
  -3   0  -1 109789. 2061.82   3
   0   3   1 128308. 5411.52   1
  -3   0  -1 107374. 1719.29   5
  -3   0  -1 111195. 1983.33   4
   0  -3  -1 147016. 6617.57   1
   3   0  -1 124045. 4285.49   3
   0   3  -1 111449. 2570.47   5
   3   0   1 108941. 1950.64   4
   0   3  -1 117495. 2243.02   7
   0   3   1 105515. 2198.54   2
   0   3  -1 109935. 2198.67   1
   0   3   1 114436. 2072.54   7
  -3   0   1 108093. 1857.55   5
   0  -3  -1 112257. 2270.22   2
  -3   0   1 107948. 2084.27   3
   0  -3   2 154.298 367.446   3
   0  -3   2 77.9287 232.411   7
   0   3  -2 320.817 193.916   7
  -3   0  -2 153.212 77.8948   1
   0   3  -2 310.483 140.972   5
   3   0   2 63.6428 90.5845   3
   0   3  -2 68.3860 69.2239   3
   0  -3  -2 54.4535 157.527   6
  -3   0   2 205.784 65.2005   4
   3   0   2 32.1018 83.6154   4
   0   3  -2 105.519 84.7064   1
   0   3   2 151.322 105.667   2
   0  -3  -2 511.693 425.564   7
   3   0  -2 127.803 70.7760   2
  -3   0  -2 34.7706 130.375   6
   0   3   2 34.6495 124.676   5
   3   0  -2 150.349 82.1894   5
  -3   0  -2 174.762 128.551   4
  -3   0   2 92.6010 72.9181   5
  -3   0  -2 115.556 50.5311   5
   0   3  -2 270.857 134.080   4
   0   3   2 541.333 228.895   7
  -3   0   2 456.338 455.907   3
   0  -3  -2 40.2991 62.7684   2
   3   0  -2 138.783 188.098   7
   0  -3   2 80.2557 98.6460   5
   0  -3   2 91.1526 78.2219   1
   0   3   3 69044.3 3300.27   6
   3   0  -3 64243.6 1582.24   5
   0  -3   3 64264.6 1443.91   1
   0  -3   3 63216.8 3462.81   7
   3   0   3 63409.4 1970.38   4
  -3   0   3 62554.2 2832.46   7
   0  -3  -3 64222.8 1783.78   2
  -3   0   3 71923.9 3197.22   2
   0  -3   3 64023.4 2205.93   5
   0   3   3 65446.6 2660.58   7
   0  -3  -3 65923.7 3902.22   7
   0   3  -3 63298.7 1909.17   4
  -3   0   3 63754.1 1540.77   5
   3   0  -3 65023.8 3138.65   7
   3   0   3 75579.4 4176.88   6
  -3   0  -3 61005.5 1066.82   5
   3   0   3 62574.4 1831.98   2
   0   3   3 62658.3 897.656   5
   0  -3   3 65947.9 2090.16   3
   0   3   3 71852.0 1593.54   5
  -3   0   3 65014.5 1422.04   4
   0   3   3 64408.7 1869.46   4
   0   3   3 66094.9 1912.47   2
   0   3  -3 62285.2 1740.67   5
   0   3  -3 64601.5 2742.75   7
   3   0   3 61602.9 3875.00   7
  -3   0  -3 65001.9 1974.95   5
   0   3  -3 63873.6 1313.13   3
   3   0  -3 64334.7 1048.10   2
   3   0   3 67138.7 1863.12   3
  -3   0  -3 65421.1 2003.20   4
   3   0  -4 173.210 327.714   7
   0   3   4-1.85232 212.898   6
   0  -3  -4 300.282 339.217   7
   3   0   4 40.4958 52.9687   2
   0   3  -4 161.446 122.800   4
   0   3   4 72.1421 80.8045   2
   0  -3   4 104.673 133.790   5
   0   3   4-25.7887 64.6204   4
   0  -3   4 38.0496 84.0504   3
   3   0   4 129.841 123.572   3
  -3   0   4 271.225 115.606   4
   3   0   4 106.372 132.666   4
   0  -3  -4 66.2877 93.2634   2
   0  -3   4 591.102 462.947   7
  -3   0  -4 111.259 29.2616   5
  -3   0   4 94.3080 227.031   7
  -3   0   4-318.119 190.108   2
  -3   0  -4 59.4320 84.3060   4
   3   0  -4 177.361 83.6693   5
   0   3   4 202.348 174.263   7
  -3   0  -4 119.959 30.3768   5
   0   3  -4 298.004 285.026   7
   0   3  -4 58.9591 71.9630   5
   3   0   4 199.386 258.067   7
   0  -3   4 107.336 78.9969   1
   0   3   4 947.159 850.143   1
   3   0   4 112.153 518.258   6
  -3   0   4-10.1865 52.6009   5
   3   0   5 34309.3 3940.77   6
  -3   0   5 31613.9 1693.01   2
   0  -3  -5 29818.6 3184.17   7
   0  -3   5 35286.1 1441.28   3
   0  -3   5 33898.5 1132.05   2
   0  -3   5 26031.6 2681.94   7
   3   0  -5 35079.8 2893.58   7
  -3   0  -5 32878.9 1701.18   4
  -3   0   5 32265.4 1353.60   4
   0   3   5 31075.0 1521.94   4
   3   0   5 32745.8 1505.26   2
   0   3  -5 32796.0 1211.66   5
   0   3  -5 30645.3 2368.28   7
   3   0  -5 32322.4 1201.33   5
   0   3   5 30278.4 2194.05   7
   0   3   5 31662.5 1503.19   2
  -3   0   5 34901.1 946.661   3
  -3   0   5 33491.5 1175.83   5
   0   3   5 34330.5 3663.12   1
   3   0   5 33506.6 1485.04   3
   3   0   5 34731.9 1725.89   4
   0  -3   5 33279.6 1007.88   1
   0   3  -5 35049.7 1601.12   4
   0  -3   5 29994.5 2000.79   5
   0   3   6 41.2686 77.4302   3
  -3   0   6 122.718 72.6776   3
   0   3  -6-4.65064 89.7841   4
   3   0   6-31.7464 84.6438   2
  -3   0  -6-61.9115 108.884   4
   0   3   6 82.9638 130.270   2
  -3   0   6 113.332 182.490   4
   0  -3   6-50.3511 113.835   3
   3   0   6 211.326 142.997   3
   0  -3   6 98.4215 82.4178   2
   3   0  -6 259.328 391.097   7
   0   3  -6 154.883 305.046   7
  -3   0   6-17.6378 59.0936   5
   3   0   7 12413.5 961.746   3
   0   3   7 12785.9 912.436   3
  -1  -3   0 242029. 2926.18   2
   3   1   0 231678. 1959.46   4
  -1  -3   0 229346. 2998.08   5
   1   3   0 238076. 2951.22   2
   3  -1   0 241038. 4030.46   3
  -3  -1   0 235027. 2483.99   3
   1   3   0 240728. 3592.64   1
  -1  -3   0 239184. 3560.63   1
   3   1   0 236890. 2578.73   5
  -3  -1   0 227810. 1890.86   4
  -3   1   0 242676. 3827.94   3
   1   3   0 233226. 2973.24   5
  -3  -1   0 248759. 2635.68   5
  -1   3   0 271452. 6736.00   2
   3   1   0 245045. 2639.94   3
   1   3  -1 142539. 2453.87   5
  -3   1   1 147690. 2305.41   5
   1   3   1 143368. 2364.55   2
   1  -3   1 158470. 3834.59   1
  -1   3  -1 162394. 5732.47   3
  -1   3  -1 143257. 4245.56   5
  -3   1  -1 151429. 2066.49   6
   1   3  -1 159814. 3755.59   2
   3   1   1 150593. 2348.03   3
  -3   1  -1 143462. 2573.09   3
   1  -3  -1 153067. 4168.89   6
   3   1  -1 142161. 2081.48   3
  -1  -3  -1 151768. 2634.56   5
  -1   3  -1 148939. 3210.70   1
   1   3   1 150687. 3586.96   1
  -1  -3   1 166000. 3608.11   7
   3   1   1 147051. 1848.59   5
   3  -1  -1 164344. 6703.27   2
   1   3  -1 146317. 2446.63   1
   1  -3  -1 153036. 3153.20   2
   3   1  -1 152403. 2225.70   5
  -1  -3   1 160206. 2507.51   2
   1   3  -1 156067. 2644.67   7
  -3  -1  -1 147072. 1821.10   5
  -3   1   1 190729. 6362.48   3
  -3  -1   1 143013. 2185.16   5
  -1  -3  -1 158724. 4481.53   1
  -1   3   1 153104. 6026.80   5
  -1   3   1 162438. 2420.85   7
   1  -3  -1 161314. 3397.52   7
  -1   3   1 183326. 7457.07   1
  -1  -3  -1 147601. 2408.06   2
  -1  -3   1 142808. 2371.00   1
  -1   3   1 164484. 3429.47   2
   3   1   1 143878. 2142.90   4
   1   3   1 146427. 2092.02   5
  -3   1  -1 139424. 2525.83   4
  -1  -3   1 144123. 2491.84   5
   1  -3   1 158660. 4916.87   5
   1   3   1 146570. 3172.87   7
  -3  -1   1 147974. 1630.11   3
   1  -3   1 144235. 3655.05   7
  -3  -1  -1 145134. 2016.41   1
   3  -1   1 147841. 2677.90   3
  -3  -1  -1 152326. 2179.77   4
   1   3  -2 11085.7 705.152   5
  -1  -3   2 12532.6 1320.77   2
  -1  -3   2 12065.8 774.277   5
   3  -1  -2 12630.2 1277.84   7
   3   1   2 11691.4 736.417   4
   3  -1  -2 12441.2 740.095   2
   3   1   2 11278.5 714.282   2
  -1   3  -2 12203.2 932.713   4
  -1  -3  -2 12735.3 2312.28   1
  -1  -3   2 11752.5 659.493   1
   1  -3  -2 12510.0 1360.82   7
   3  -1   2 12088.6 1288.67   6
  -1   3   2 13179.3 1197.25   6
  -1   3  -2 12652.3 1008.32   5
  -3  -1   2 12538.1 447.704   4
  -1   3  -2 11481.8 768.350   3
  -3  -1   2 10845.8 369.834   3
  -1  -3   2 13622.0 1343.69   7
  -1   3  -2 12268.3 612.550   1
  -1   3   2 12787.9 924.316   7
   3  -1   2 11279.5 786.691   4
   1  -3  -2 11545.6 763.576   2
  -3  -1  -2 11016.9 712.040   4
  -1   3   2 10930.1 802.401   2
   1   3  -2 11160.5 491.353   3
   1  -3   2 9918.41 1250.20   7
  -1   3   2 19014.2 3147.76   1
   1   3  -2 11385.5 723.825   4
   3   1   2 11753.2 728.341   3
   1  -3  -2 12258.0 1324.40   6
  -1  -3  -2 11527.5 1326.37   6
   1   3   2 11926.9 463.719   5
   1   3   2 14009.8 1388.55   1
   1  -3   2 12174.1 1274.48   5
   3   1  -2 11316.6 646.483   5
  -3  -1  -2 12374.0 452.334   5
  -3  -1   2 11591.2 658.761   5
   1   3  -2 12204.6 995.304   7
   1  -3   2 13926.2 1169.92   3
   1   3   2 12342.4 1083.92   7
   1   3   2 11961.1 756.590   2
  -3  -1  -2 10328.5 1003.00   6
  -3   1  -2 12183.7 819.009   4
  -3   1   2 13885.4 2106.59   2
   3   1  -2 12968.8 1199.92   7
  -3  -1  -2 12831.3 857.696   1
   1  -3   2 13345.8 776.124   1
  -3   1   2 11792.5 639.403   5
  -3   1  -2 11380.4 752.992   3
   3  -1   2 11691.6 758.051   3
   3   1   2 12440.6 495.333   1
  -1  -3  -2 12943.3 773.890   2
  -1   3  -2 12687.6 1106.07   7
   3  -1  -2 12341.8 693.585   5
   1   3   3 95461.4 4158.49   1
  -3  -1   3 85669.5 1883.82   5
   3  -1  -3 82433.9 1543.78   2
  -1   3  -3 85021.2 2250.15   5
   1  -3   3 91080.3 1686.39   1
   3  -1   3 107519. 5065.70   6
   1   3   3 88205.3 3268.58   7
  -3   1   3 87621.4 1770.94   5
   1   3   3 85020.9 2183.82   4
  -1   3   3 91143.2 2998.42   7
  -1   3   3 157368. 9900.66   1
  -1   3  -3 86968.0 2416.09   4
   1   3  -3 83493.6 2001.47   4
   3   1   3 89458.0 2192.15   3
  -3   1   3 85782.9 3006.63   2
   1   3   3 83967.8 2162.51   2
  -3  -1  -3 86096.5 2269.15   4
   1  -3  -3 87680.1 2079.87   2
   1   3  -3 83703.8 1980.54   5
  -3   1   3 90030.5 3248.96   7
  -1  -3   3 90788.8 4157.72   7
  -1  -3   3 88732.6 1831.34   1
  -1  -3   3 87507.2 2248.31   5
  -1  -3  -3 88497.7 2138.92   2
  -1   3  -3 87164.5 3374.74   7
   1  -3   3 77677.6 3985.91   7
  -1   3   3 85902.2 2115.89   4
  -3   1  -3 86935.9 2393.44   4
  -1   3  -3 84731.5 1843.66   3
   1  -3   3 88853.9 2361.29   3
  -1   3   3 87791.9 3490.91   6
  -3  -1  -3 86025.6 1618.07   5
  -3  -1  -3 81554.0 808.863   5
  -3  -1   3 89959.0 1680.04   4
   3  -1  -3 95733.1 4002.28   7
   3   1   3 87852.6 1218.48   1
  -3   1  -3 84021.6 2746.03   5
   1  -3   3 83198.8 3390.74   5
  -3  -1   3 88385.6 3537.93   7
  -1  -3  -3 95027.8 3981.83   6
   3   1   3 85572.9 2165.36   2
  -1   3   3 85551.8 2293.48   2
   3   1  -3 85120.3 1867.53   5
  -3  -1  -3 90808.1 3227.83   6
   3  -1   3 77925.4 4495.71   7
   3   1   3 89956.4 2313.06   4
   1   3  -3 90921.1 3292.03   7
  -3  -1   3 93668.7 2137.83   3
  -1   3   3 86444.1 1398.90   5
   3   1  -3 92889.0 3600.78   7
   3  -1   3 88399.3 2396.15   4
  -3   1   3 90093.2 1781.99   4
   3   1   3 80064.0 4272.05   7
   3  -1   3 88878.7 2182.34   3
   1  -3  -3 88741.7 4329.21   7
  -1   3  -4 101776. 2228.02   5
   3   1  -4 102070. 2129.15   5
   3  -1   4 104114. 2835.89   4
  -3  -1   4 93378.3 3401.58   2
  -1  -3   4 104799. 1536.09   2
  -3   1  -4 104395. 1751.91   5
  -3  -1   4 102913. 2159.39   4
  -1   3  -4 103586. 2761.18   4
  -3   1   4 103219. 2186.40   4
   1  -3  -4 108239. 5402.84   7
  -1  -3   4 104110. 2711.37   5
   3   1   4 100733. 4819.34   7
   3   1   4 104698. 2757.17   4
   1  -3  -4 101495. 2308.19   2
   3   1   4 101592. 1135.03   1
  -1   3   4 104109. 2539.60   4
  -1  -3   4 105877. 2044.34   1
   1   3   4 106780. 4006.92   7
   3  -1   4 124386. 6557.14   6
  -1   3   4 101264. 2635.23   2
   1  -3   4 109439. 1718.17   1
   3  -1   4 93794.4 4959.23   7
   1   3   4 98292.7 2505.48   2
  -3   1   4 105490. 3069.89   2
   1  -3   4 103492. 2489.07   3
  -1  -3   4 103366. 4985.19   7
  -3  -1   4 101006. 2105.71   5
   3   1   4 108587. 2571.08   3
   1   3  -4 101415. 2210.41   5
   3  -1   4 105633. 2513.01   3
   3  -1  -4 100191. 1759.51   2
   1  -3   4 97350.8 4091.51   5
  -3  -1   4 100505. 1156.29   3
   3   1   4 103649. 2563.00   2
  -1   3   4 103047. 3631.04   7
  -1   3   4 117648. 5065.46   5
   1  -3   4 91767.0 4803.12   7
   3  -1   4 100547. 2463.77   2
  -3  -1  -4 107390. 2811.23   4
  -3   1  -4 102277. 2814.06   4
   1   3   4 114839. 4466.44   1
   1   3  -4 103367. 2401.70   4
  -3   1   4 104902. 1944.19   5
  -3  -1   4 99429.6 4138.50   7
  -1  -3   4 112536. 2877.15   3
  -1   3   4 99854.7 1253.25   5
   1   3  -4 99576.4 3874.76   7
  -1   3   4 106812. 4284.84   6
   3  -1  -4 116912. 4995.69   7
   1   3   4 105331. 2640.73   4
  -3   1   4 105377. 3894.97   7
   3   1  -4 114658. 4499.08   7
  -1   3  -4 102088. 4028.64   7
  -1   3   5 38123.7 1715.62   2
   1   3   5 38620.9 2573.92   7
  -3   1  -5 41227.0 1909.49   4
  -3   1   5 40717.7 1211.76   5
  -3   1   5 36849.4 2528.72   7
  -3  -1  -5 40844.4 1885.16   4
   1   3   5 42192.8 2391.64   1
  -1  -3   5 42623.6 1698.64   3
  -3  -1   5 33293.9 1885.46   2
   1  -3   5 27508.5 2778.48   7
   3  -1   5 39473.8 1864.96   4
  -1   3   5 35527.1 4751.78   1
   3   1   5 36929.3 1773.56   4
  -3  -1   5 38382.0 1368.56   5
   1  -3   5 40157.3 940.754   1
   1   3   5 38424.7 1719.20   4
  -1   3   5 39362.3 1674.06   4
   1   3  -5 39160.4 1382.41   5
  -3  -1   5 40091.0 1523.58   4
   3   1  -5 39986.1 1371.30   5
   1   3  -5 41093.0 1643.45   4
  -1  -3   5 39646.7 1270.65   1
   3  -1   5 42063.7 1666.47   3
  -1   3   5 38171.6 2461.31   7
   3  -1   5 43456.2 4457.56   6
  -3   1  -5 37442.0 675.885   5
  -3   1   5 38549.9 1483.02   4
  -3  -1   5 37923.9 787.876   3
   3  -1   5 39228.9 1620.72   2
   1  -3   5 39308.9 1375.37   2
  -1   3  -5 38726.8 2691.37   7
   3   1  -5 42430.2 3049.77   7
   1  -3   5 41684.8 1660.11   3
   3  -1  -5 41807.9 3301.65   7
   1   3   5 39454.1 1688.86   2
  -3   1   5 40321.5 1984.07   2
   1  -3  -5 37708.5 3478.37   7
   1   3  -5 42118.8 2775.14   7
  -1  -3   5 43209.8 1975.65   5
  -1   3  -5 40147.9 1312.56   5
   3   1   5 43197.7 1743.23   2
  -1  -3   5 40744.2 1046.91   2
   3   1   5 41105.9 1661.01   3
  -1   3  -5 39073.3 1781.51   4
  -1  -3   5 35958.1 3137.89   7
  -1   3   6 2184.25 447.874   2
  -1   3  -6 2287.69 463.036   4
  -1  -3   6 2367.79 295.879   1
   1  -3   6 2209.50 416.045   3
   1   3  -6 2156.44 700.564   7
  -3   1  -6 2347.51 493.678   4
  -1   3   6 2211.06 1221.40   1
   1  -3  -6 2225.92 949.666   7
   1   3   6 2361.07 441.585   2
  -3   1   6 2218.75 287.495   5
   1   3   6 1912.83 414.169   1
   1  -3   6 2062.97 330.224   2
   3  -1  -6 1637.57 649.639   7
  -3   1   6 1524.80 315.111   4
   1   3  -6 2243.05 415.661   4
  -3   1   6 2263.18 284.382   3
   3   1   6 2248.29 422.403   2
  -1  -3   6 2104.44 415.789   3
  -3  -1   6 1692.29 351.578   4
   1   3   6 2451.76 416.048   3
   3   1   6 2279.07 419.861   3
   3   1  -6 2080.02 730.135   7
   3  -1   6 2415.94 413.818   2
   3  -1   6 2064.78 390.114   3
  -3  -1   6 2224.54 347.660   5
  -1  -3   6 1852.00 478.274   5
  -1   3  -7 18135.6 1347.22   4
   3   1   7 16786.1 1130.27   3
   1   3   7 15582.1 1052.46   3
   2   3   0 10901.7 580.013   2
  -3  -2   0 11330.4 664.386   1
  -2  -3   0 10740.1 703.558   1
   3   2   0 11347.4 456.661   4
   3  -2   0 12296.4 1514.90   3
  -2  -3   0 11578.9 588.713   2
  -2  -3   0 11592.3 641.862   5
   2   3   0 11570.4 719.133   1
  -3   2   0 10751.5 1347.46   3
   2   3   0 10868.4 606.972   5
   3   2   0 10752.3 538.251   2
   3   2   0 11061.3 563.935   3
   3   2   0 11718.4 605.839   5
  -2   3   0 10663.3 1607.93   3
  -3  -2   0 11309.3 595.209   5
   2  -3   0 9781.08 1532.16   2
   3   2   1 10977.8 519.481   5
   2   3  -1 11122.0 703.379   1
   3   2  -1 11321.0 415.474   2
   2   3   1 10996.9 530.606   5
   3   2  -1 10202.5 441.767   3
  -2  -3  -1 10866.9 575.487   5
   3   2   1 10755.1 596.553   4
  -3  -2   1 11670.8 663.523   5
   2   3  -1 12846.8 630.256   2
  -2   3   1 12569.0 1387.20   2
  -2  -3  -1 11226.2 663.704   2
   2  -3  -1 12304.5 1239.12   2
  -3  -2  -1 10848.6 522.092   5
  -3   2  -1 10765.5 880.676   3
   2   3  -1 10461.2 650.710   5
  -3   2   1 13377.7 2177.54   3
   2  -3   1 13008.4 1590.17   3
  -2  -3   1 10335.0 667.059   1
  -3  -2  -1 11226.0 680.547   1
   2   3   1 9884.25 627.345   2
   3   2  -1 12456.8 686.288   5
   2  -3  -1 12038.4 999.096   7
  -2  -3   1 11313.7 480.172   2
  -2  -3  -1 10256.6 876.765   1
  -2   3  -1 11411.5 1287.97   3
  -3  -2   1 10417.2 661.680   1
   2   3  -1 11735.3 829.235   7
   3   2   1 10417.8 622.965   2
   3  -2   1 10572.6 869.470   3
   2  -3  -1 11013.7 1063.10   6
   2   3   1 11856.7 791.835   1
   3   2   1 10733.3 602.984   1
  -2   3  -1 15737.1 1744.03   1
   3  -2  -1 15843.6 2351.17   2
  -2   3  -1 11899.7 1654.77   5
  -2  -3   1 10296.6 650.507   5
   2   3   2 10184.9 706.831   2
   3   2   2 10114.0 693.397   4
  -2  -3   2 10005.1 687.720   5
  -2   3  -2 10790.8 847.010   3
  -2  -3  -2 9271.96 1431.34   1
   2   3  -2 11157.9 972.920   7
   3   2   2 10603.5 581.840   1
  -3  -2  -2 10944.3 721.939   4
  -3   2  -2 8422.46 1270.30   5
  -3  -2  -2 10384.0 971.489   1
  -3   2   2 11556.5 1463.84   2
   3  -2   2 11804.0 1786.71   7
  -3   2  -2 10104.3 824.484   4
   2   3   2 10847.6 415.873   5
  -3  -2  -2 12017.6 1236.28   6
  -2  -3   2 10119.7 1196.76   7
  -2  -3  -2 10943.7 722.280   2
   2   3   2 8970.13 1101.83   7
   2  -3  -2 11410.5 841.490   2
   2   3  -2 10160.1 578.087   4
  -2   3  -2 11146.9 624.060   1
   3  -2  -2 12321.5 1309.33   7
   3  -2   2 11229.4 1278.54   6
   2  -3   2 10560.4 950.896   3
  -2  -3  -2 12110.6 1380.15   6
  -2  -3   2 8914.31 622.498   1
   3   2  -2 10157.4 661.237   5
   2  -3   2 11393.3 1122.77   1
   2   3  -2 9900.31 671.180   5
   2   3   2 11525.3 880.230   1
  -3   2   2 10204.2 644.847   5
  -2  -3   2 10627.5 361.501   2
  -2   3   2 11131.4 992.996   2
   3   2  -2 10675.2 373.534   4
   3  -2  -2 11680.0 873.474   2
  -3  -2   2 10253.9 664.158   5
   3   2  -2 13018.2 1155.13   7
   2   3   2 9869.94 679.903   4
  -2   3   2 11180.9 895.388   7
  -3  -2  -2 10872.3 444.798   5
  -3   2  -2 9796.67 761.711   3
   3  -2   2 10638.1 810.435   3
   3   2   2 10040.5 689.755   2
   2  -3   2 9131.77 1340.44   7
  -2  -3  -2 11851.4 633.244   5
  -2   3   2 9248.77 926.646   6
  -2   3  -2 10239.6 916.061   4
   2  -3  -2 12482.4 1362.82   7
  -2   3  -2 9444.85 1194.57   5
  -3   2  -2 10363.5 683.231   1
   3   2   2 10599.5 435.367   5
   2  -3   3 6220.81 671.732   1
  -3   2  -3 6966.90 639.434   3
   2   3  -3 7322.19 942.690   7
  -2  -3   3 6424.70 534.765   1
   3   2   3 6375.61 1168.24   7
  -2  -3   3 6415.78 586.802   5
   2   3  -3 7412.19 530.643   4
   3   2  -3 7323.56 438.131   4
  -3   2  -3 6984.98 715.475   4
  -3   2   3 7175.52 552.941   4
   3   2  -3 6935.47 958.199   7
  -2   3   3 6648.25 803.909   7
   3  -2  -3 5624.94 1042.81   7
   2   3   3 6836.34 636.168   4
  -3  -2  -3 5647.78 891.230   6
  -2  -3   3 5465.77 1003.90   7
   3   2   3 7004.91 629.634   3
   3   2   3 6397.15 612.151   2
  -2   3   3 6483.14 717.737   2
  -3   2   3 6061.07 827.746   6
  -3  -2  -3 9241.15 1635.68   1
  -3   2   3 6788.70 859.452   7
  -2   3  -3 6459.08 711.372   4
   2   3   3 6943.19 733.975   1
  -3  -2   3 7095.29 575.489   5
   3   2   3 6655.98 637.089   4
  -3  -2   3 5832.23 977.248   7
   2  -3  -3 6488.98 1195.48   7
  -2   3  -3 6659.83 600.819   3
   2  -3  -3 7471.96 621.181   2
  -3   2  -3 6048.09 848.389   5
  -2  -3  -3 7028.39 621.685   2
   2  -3   3 7533.14 720.569   3
  -3   2   3 6538.87 485.679   5
  -2   3  -3 6899.49 772.078   5
   3   2  -3 6554.35 550.365   5
   2   3  -3 6450.72 563.828   5
  -3   2   3 6434.86 852.940   2
   2   3   3 6831.73 1017.90   7
  -2   3   3 6418.71 457.728   5
   2   3   3 6536.92 614.030   2
   3  -2  -3 7376.84 555.604   2
  -2  -3  -3 6492.79 1048.01   6
   3  -2   3 6645.49 1334.03   6
  -2   3   3 6049.68 868.443   6
   3   2   3 6849.96 467.541   1
   3  -2   3 7408.97 679.161   3
   3  -2   3 5910.29 1288.43   7
   2  -3   3 6459.32 1216.19   7
  -2   3   4 3909.83 697.299   7
   3  -2  -4 4560.18 1071.69   7
  -2   3  -4 3354.95 525.105   4
  -3   2   4 3345.02 690.774   6
   3   2  -4 3625.03 779.939   7
  -3   2  -4 4527.56 614.438   4
  -2   3  -4 3746.51 469.832   5
   3   2   4 2664.46 775.713   7
   2  -3   4 4034.68 527.514   3
   2   3  -4 3310.37 398.448   4
   3   2  -4 3325.22 404.080   5
  -2   3   4 3926.31 323.306   5
  -3   2   4 3519.60 421.809   4
  -3  -2   4 3703.45 870.860   7
   3  -2   4 4166.87 527.081   3
   2  -3   4 1876.60 717.191   7
   2  -3  -4 2132.18 804.554   7
   3   2   4 4033.32 541.655   4
   2   3   4 3491.78 480.120   2
  -3   2   4 3591.86 357.246   5
  -2   3   4 3693.00 796.918   6
   2   3   4 3671.45 798.223   7
   3   2   4 3512.32 322.131   1
   2   3   4 3640.36 528.333   1
  -3   2  -4 3510.14 445.014   5
   3  -2   4 3732.27 1168.99   6
   3   2   4 4440.11 528.443   3
  -2   3   4 3183.87 436.824   4
  -3   2   4 3844.28 633.113   2
  -2  -3   4 3804.20 485.748   5
  -2  -3   4 2892.59 821.130   7
   2  -3  -4 4019.00 460.212   2
   3   2   4 4156.31 525.704   2
  -3   2   4 2848.74 634.974   7
  -3  -2   4 3619.71 430.095   5
  -2  -3   4 3334.22 398.597   1
   3  -2   4 2921.02 902.728   7
   3  -2  -4 3372.79 373.809   2
   2   3   4 3338.32 484.531   4
   2   3  -4 3599.37 435.596   5
   2   3  -4 3981.72 811.893   7
  -2   3   4 3810.87 570.482   2
   2   3   5 3123.08 798.394   7
   2   3   5 2613.58 411.815   1
   3  -2  -5 1872.45 789.604   7
   2  -3   5 3254.56 1283.67   6
  -3  -2   5 2291.84 362.196   1
   2   3   5 2187.63 387.477   3
  -2  -3   5 2591.22 358.172   1
  -3   2   5 2217.93 378.175   4
   2  -3   5 2148.76 352.327   2
  -3   2  -5 2691.15 498.680   4
   2  -3   5 2332.47 423.567   3
   3   2   5 2264.03 224.529   1
  -2   3   5 2135.28 384.554   4
   2  -3   5 683.776 426.981   7
   2   3  -5 2246.25 369.688   4
  -2  -3   5 3325.36 508.232   5
   3  -2  -5 2446.94 326.592   2
   2   3  -5 2396.22 672.020   7
  -3   2   5 2451.57 282.820   5
   3  -2   5 2097.36 377.418   2
   2   3   5 1829.41 378.308   4
   2   3  -5 2232.82 338.592   5
  -3   2   5 2298.90 616.717   7
   3   2   5 2256.70 410.880   2
  -2   3   5 1606.97 463.993   7
   2  -3  -5 1995.43 858.786   7
   3   2  -5 2560.42 744.906   7
  -3  -2   5 2217.13 358.635   5
  -3   2  -5 2067.52 258.021   5
   2   3   5 2516.43 439.626   2
  -2   3   5 4538.48 1914.57   1
  -2   3  -5 2433.76 335.911   5
   3   2  -5 2338.83 355.561   5
  -2   3   5 2406.25 226.402   5
  -2   3   5 2117.43 436.775   2
   3  -2   5 2443.84 1088.59   6
   2  -3  -5 2182.99 344.539   2
   3   2   5 2380.18 413.237   3
  -3   2   5 2119.45 492.152   2
   3  -2   5 2100.31 394.651   3
  -2   3  -5 2321.59 467.130   4
   3  -2  -6 1635.26 713.466   7
   2  -3   6 1920.84 411.084   3
   3  -2   6 1745.35 356.295   2
  -3   2   6 1926.61 244.857   5
  -3  -2   6 1655.55 339.665   5
   2  -3  -6 3158.49 1144.02   7
  -3   2  -6 1888.01 444.215   4
   3  -2   6 1561.05 338.588   3
  -3   2   6 1885.97 510.194   2
  -2  -3   6 1884.86 424.396   5
  -3   2   6 1486.39 323.432   4
   2   3  -6 2104.11 673.860   7
  -2   3   6 1821.76 1132.36   1
   2  -3   6 2372.97 390.744   2
  -2   3   6 1674.51 417.130   2
   3   2   6 1992.42 388.996   3
  -2   3  -6 1820.61 425.591   4
   2   3   6 1838.44 366.299   3
  -2  -3   6 2051.56 308.418   1
   2   3   6 1922.28 294.222   1
   3   2  -6 2160.13 698.570   7
  -3  -2   6 2011.07 336.017   1
  -3   2  -7 1521.24 443.644   4
   2   3   7 1234.20 321.054   3
  -2   3  -7 1339.19 390.939   4
   3   2   7 1303.41 340.283   3
  -3  -3   0 5970.66 440.131   2
   3   3   0 5811.05 518.935   1
  -3  -3   0 5790.71 472.289   5
   3   3   0 5949.88 468.759   5
   3   3   0 6229.46 451.192   2
  -3  -3   0 6575.65 569.780   1
  -3  -3  -1 319.690 170.132   1
   3  -3   1-92.6236 285.389   3
  -3   3   1 189.654 130.927   6
  -3  -3  -1 201.371 92.1437   5
  -3   3  -1 31.7533 356.893   1
  -3   3  -1-30.7184 221.757   3
  -3  -3   1 242.431 132.651   1
   3  -3  -1 495.091 483.679   2
   3   3  -1 337.738 143.529   5
   3   3   1 46.6697 80.1861   2
   3   3   1 60.9679 72.6544   1
   3   3   1 49.5270 53.7612   5
  -3  -3   1 125.294 87.7323   5
  -3   3   1-343.497 662.661   2
   3   3   1 57.0386 51.4883   4
  -3  -3   1 153.278 66.6119   2
   3   3  -1 56.0139 52.3824   2
  -3  -3  -1 105.963 105.309   2
   3  -3  -1 48.8963 231.445   7
  -3   3  -2 336607. 5185.08   3
  -3  -3  -2 324946. 4086.59   2
   3   3  -2 345887. 5757.44   7
   3  -3  -2 342050. 5498.05   2
   3   3   2 317695. 3945.19   4
  -3  -3   2 316450. 3932.88   1
   3   3   2 315064. 2544.82   5
  -3  -3   2 319045. 3971.71   5
  -3   3   2 311712. 7228.67   2
  -3   3  -2 339155. 5605.35   4
   3  -3   2 327738. 5402.34   3
  -3  -3  -2 319764. 2893.62   5
  -3   3   2 316210. 5189.85   6
   3   3   2 308835. 4009.88   2
   3   3  -2 322089. 3966.81   5
  -3   3  -2 362325. 8560.86   5
  -3   3  -2 325029. 4765.30   1
   3  -3  -2 352004. 7290.24   7
   3   3   2 318490. 3877.58   1
  -3   3   2 329915. 4243.91   5
   3   3  -2 316847. 2552.56   4
  -3  -3  -2 342106. 6475.99   1
  -3   3   3 14.6802 60.8105   5
   3   3  -3 73.7353 64.0529   5
   3   3   3 177.944 106.867   2
  -3  -3  -3-88.4211 1109.69   1
   3  -3  -3-40.7789 127.651   2
  -3   3  -3-39.9880 165.340   4
  -3  -3  -3 116.687 92.5393   5
   3   3  -3 42.0874 147.742   7
   3  -3   3 82.1409 102.085   3
  -3   3   3 103.324 112.455   7
  -3  -3   3 36.1781 69.5439   1
   3  -3   3-587.210 444.117   7
  -3  -3   3 26.0698 77.6124   5
   3   3   3 126.434 188.148   7
  -3   3  -3 9.28880 107.635   3
   3   3  -3 67.0646 50.8320   4
  -3  -3  -3 732.549 385.783   6
  -3   3  -3 42.1434 232.330   5
  -3   3   3 109.323 174.538   6
   3   3   3 63.9312 64.1684   4
  -3   3   3 32.4724 146.564   2
  -3  -3   3 438.477 405.856   7
   3   3   3 78.8082 52.0894   1
   3  -3   3-31.3834 487.034   6
   3  -3  -3 1.99133 289.364   7
  -3  -3   4 2703.54 768.638   7
   3   3   4 2478.48 419.622   2
   3  -3  -4 2814.16 923.069   7
  -3   3   4 1869.11 342.939   4
  -3   3   4 1590.07 502.628   6
   3  -3  -4 2358.50 355.468   2
  -3   3   4 2131.70 537.174   7
   3   3   4 2200.54 383.089   3
   3  -3   4 2845.34 471.318   3
   3   3  -4 2179.38 353.267   5
  -3   3  -4 2136.63 439.563   4
   3   3   4 2238.68 410.148   4
   3  -3   4 2977.30 1128.34   6
   3  -3   4 2072.64 873.220   7
   3   3  -4 2292.24 613.197   7
  -3   3  -4 2409.01 464.792   5
   3   3   4 2160.56 685.553   7
  -3   3   4 2874.33 323.944   5
  -3   3   4 2241.20 501.591   2
  -3  -3   4 1868.65 341.165   5
  -3  -3  -4 2258.37 655.534   6
   3   3  -4 2551.98 320.707   4
   3   3   4 2460.04 347.949   1
  -3  -3   4 2336.65 354.824   1
  -3  -3   5 18.0924 77.5483   5
  -3   3   5 1.39606 137.965   7
  -3   3   5 107.264 65.5460   5
   3  -3  -5 444.831 159.341   2
   3  -3   5 43.6677 138.248   3
   3  -3  -5 42.5279 528.775   7
  -3   3  -5 150.630 135.215   4
   3   3   5 20.7299 79.0961   3
  -3   3   5 75.8926 105.991   4
  -3   3  -5 36.6646 76.8534   5
  -3  -3   5 54.4266 74.1940   1
   3   3   5-229.886 138.944   2
   3  -3   5 448.173 708.729   6
   3   3  -5 236.851 134.842   5
   3   3   5-29.1133 94.6279   1
  -3   3   5 151.928 193.249   2
   3   3  -5 405.695 339.947   7
  -3  -3   6 83367.6 2144.72   1
   3   3   6 87091.9 2596.76   3
  -3  -3   6 82957.0 2576.27   5
  -3   3   6 72092.5 3221.98   2
  -3   3  -6 90461.2 3126.75   4
   3  -3  -6 85497.7 5619.44   7
   3  -3   6 74873.0 2345.48   2
  -3   3   6 103430. 8163.55   1
   3   3  -6 97154.6 4572.76   7
   3  -3   6 87698.4 2799.37   3
  -3   3  -7-440.209 242.046   4
   3   3   7-23.9620 81.4052   3
  -4   0   0 3590.70 397.213   3
   0   4   0 3069.68 637.518   1
   0  -4   0 4032.41 580.931   2
  -4   0   0 3744.13 327.221   4
   0   4   0 3160.73 547.739   5
  -4   0   0 3294.23 362.693   5
   0  -4   0 3776.21 650.016   5
   4   0   0 3114.88 396.764   3
   0   4   0 3583.15 561.698   2
   0  -4   0 3828.68 697.127   1
   4   0   0 3336.31 359.751   5
   0  -4   1 47.1549 155.207   5
   4   0   1 130.985 118.831   3
   0  -4  -1 108.698 371.443   5
   0   4   1 128.719 201.253   5
  -4   0   1 0.37731 57.5961   5
   4   0   1 130.845 94.5321   4
   4   0  -1 29.2941 226.543   3
  -4   0  -1 341.621 137.211   3
   0  -4   1 156.986 118.073   1
   0   4  -1 53.3885 142.968   5
   0  -4  -1 140.973 113.510   2
   0  -4  -1-25.8279 479.292   1
   0   4  -1 30.4744 444.319   2
   0  -4   1-46.7790 252.706   2
   0   4   1 170.626 89.3757   7
  -4   0  -1 118.363 87.2520   5
   0   4  -1 91.2537 101.889   1
   0   4   1-19.7105 104.171   2
  -4   0   1 69.8574 78.9827   3
   4   0  -1 61.1615 83.5948   5
   0  -4   1 88.9564 167.159   7
   0   4   1 123.737 405.744   1
   0   4  -1 565.665 163.720   7
  -4   0  -1 121.592 101.061   4
  -4   0   2 275965. 4247.36   3
   0  -4  -2 264682. 3944.53   2
  -4   0  -2 258169. 2532.52   1
   4   0   2 255023. 3697.48   4
   0  -4  -2 272149. 6942.53   6
   0  -4   2 256732. 3571.30   1
   4   0   2 257193. 3707.36   3
   4   0  -2 271100. 6221.16   7
   0   4   2 246455. 3892.42   2
  -4   0   2 246176. 3276.16   5
  -4   0  -2 254909. 3774.30   3
  -4   0  -2 267640. 4427.15   6
   4   0  -2 253369. 3339.59   5
   0   4   2 263807. 4205.65   7
  -4   0  -2 253254. 2855.37   5
   0   4  -2 256430. 3519.22   1
   0   4  -2 260355. 4919.03   3
   0  -4   2 248989. 6944.73   2
   0  -4   2 254926. 4723.91   5
  -4   0  -2 257471. 3769.55   4
   0   4  -2 265146. 4395.94   5
   4   0  -2 291520. 4474.22   2
   0  -4  -2 274565. 7833.97   7
   0   4  -2 270480. 4576.82   7
   0  -4   2 272582. 6425.47   7
   0   4   2 277909. 4870.80   5
  -4   0   2 253480. 1992.62   4
   0  -4  -3 165.229 356.201   6
   4   0   3 274.104 166.368   4
   4   0   3 993.730 651.289   7
   0   4  -3 58.3674 77.0702   4
   0  -4   3 26.3901 67.0296   1
   4   0  -3 137.343 100.897   5
   0   4   3 17.9884 87.3171   2
   0   4  -3 75.4561 54.0607   3
   0  -4   3 27.8044 111.889   5
  -4   0  -3 76.4312 92.9313   4
   0  -4   3-123.118 388.974   7
   0  -4   3-69.0030 432.154   2
  -4   0   3-13.7725 86.4908   5
   4   0   3 3.34827 79.9976   3
   0   4   3 55.6166 91.9602   4
   4   0  -3 86.6144 53.8677   2
  -4   0   3 993.408 392.127   3
   0   4   3-405.868 590.610   1
   0   4  -3 109.030 111.500   5
   0  -4  -3 89.7260 96.7140   2
   0   4  -3-252.905 197.757   7
   0   4   3 39.1832 68.7428   5
  -4   0   3 123.024 62.9457   4
  -4   0  -3 125.820 66.7150   5
   0   4   3-1.81802 89.0682   7
   4   0  -3 143.344 151.424   7
   0  -4  -3 497.571 572.976   7
   4   0   4 1567.27 689.715   7
   4   0   4 1440.68 318.400   2
  -4   0   4 1551.22 526.925   7
   0   4   4 1705.75 485.303   7
   0   4  -4 1168.20 266.134   5
   4   0  -4 1606.93 573.214   7
   4   0   4 1649.86 345.284   3
  -4   0   4 1806.07 272.014   4
   4   0   4 1532.54 359.523   4
   0  -4  -4 1701.03 341.019   2
   0   4   4 1759.97 365.106   2
   0   4   4 1579.19 334.714   4
   0   4  -4 1641.69 520.165   7
  -4   0  -4 2419.78 253.691   5
  -4   0   4 1495.64 265.216   5
   0  -4   4 1649.21 261.130   1
   0  -4   4 961.021 552.959   7
   0   4   4 1765.97 1026.19   1
   0   4  -4 1452.01 335.640   4
  -4   0  -4 1505.18 351.529   4
  -4   0  -4 1789.74 168.947   5
   0  -4   4 1847.31 558.641   3
   0  -4   4 1746.47 460.998   5
   0  -4  -4 1486.16 762.915   7
  -4   0   4 1825.01 686.573   3
   4   0  -4 1475.45 280.734   5
   0  -4  -5-175.560 477.983   7
   4   0  -5 267.283 260.425   7
   4   0   5-14.4019 84.0038   3
   0   4  -5-474.846 320.581   7
   0   4  -5-10.1271 162.331   4
   4   0  -5 25.0850 111.499   5
   0  -4   5 136.980 162.553   5
   0   4   5 240.219 217.285   7
   0   4   5-48.5502 86.5639   2
   0  -4   5 46.1533 53.1438   2
   0   4  -5 75.3043 84.2790   5
   0  -4   5 95.5557 254.127   3
  -4   0  -5 159.866 140.161   4
  -4   0   5 167.338 89.3186   5
  -4   0   5 170.193 128.320   4
   0  -4   5 3.65013 43.1820   1
   0   4   5 158.341 120.139   4
  -4   0   5-94.0531 428.173   3
   0  -4   5-558.279 453.129   7
   0  -4  -5 180.738 135.884   2
   0   4   5-178.040 619.540   1
   4   0   5 112.789 123.589   2
  -4   0   6 63203.9 2001.42   4
   0   4  -6 67464.4 2394.02   4
   4   0   6 72422.1 2391.02   3
   4   0  -6 74006.5 4514.67   7
  -4   0   6 69081.3 1837.94   5
   0   4   6 64224.3 2419.91   2
  -4   0  -6 74695.0 2807.41   4
   0   4  -6 69176.2 3743.33   7
   0   4   6 72837.7 4080.12   1
   0  -4   6 65551.5 3674.59   5
   0   4  -7 27.0264 97.9122   4
   0   4   7-0.67630 68.7885   3
   4   0   7 167.155 179.640   3
  -1   4   0 52806.0 3516.68   5
  -4  -1   0 47044.5 991.154   4
   4   1   0 46298.0 1057.94   4
  -4  -1   0 46356.4 1289.10   3
   1   4   0 48962.6 1960.43   1
   4   1   0 46315.9 1351.80   3
  -1  -4   0 45898.7 1630.00   5
  -4  -1   0 45976.3 1301.98   5
   1  -4   0 54698.9 3636.44   1
  -1  -4   0 46082.6 1884.29   1
   1   4   0 46465.0 1589.88   5
   1   4   0 48604.5 1602.12   2
  -4   1   0 46906.3 1499.76   5
   4   1   0 45412.9 1290.38   5
  -1   4   0 60834.9 3933.25   1
  -1  -4   0 49211.3 1566.09   2
   1  -4   0 59444.8 3208.50   2
   1  -4   0 57217.8 3925.62   5
  -1   4   0 46754.3 2786.31   2
   4  -1   0 47737.5 1894.22   3
  -4   1   0 43428.3 1679.41   3
   4   1   1 220220. 2661.60   5
  -4   1  -1 216860. 3520.10   3
  -1  -4  -1 227373. 3444.36   2
   1  -4   1 240399. 5359.56   1
   4   1  -1 217601. 3099.59   3
  -1   4   1 250683. 2812.15   7
  -4  -1  -1 219891. 2802.09   1
   1   4   1 219959. 3211.68   5
   1   4  -1 246179. 3251.85   7
   4   1   1 220202. 2860.17   4
   4   1  -1 222148. 3036.28   5
  -4  -1  -1 226294. 2893.38   4
   4  -1  -1 310130. 10002.0   3
   1  -4  -1 237643. 4536.52   2
  -1   4  -1 216138. 5582.59   5
  -1  -4   1 223747. 3509.47   1
   1   4  -1 247158. 5070.27   2
   1   4   1 244129. 3741.98   7
   1   4  -1 222733. 3584.29   1
   1  -4   1 204990. 6665.07   2
  -1  -4  -1 244523. 6158.26   1
   4   1   1 233830. 3247.47   3
  -4  -1   1 222189. 3025.36   5
  -1   4   1 217167. 7553.22   1
   1   4   1 214424. 3308.94   2
  -1  -4   1 244599. 3772.71   2
   1  -4   1 235808. 4779.59   7
  -1   4   1 246280. 4769.14   2
   1   4  -1 224666. 3634.37   5
  -4   1   1 250522. 5373.22   3
   1  -4  -1 243744. 4613.35   7
  -4   1  -1 216602. 3336.87   4
  -4   1   1 211782. 3112.38   5
   1   4   1 229732. 5082.22   1
  -1   4  -1 226713. 4723.37   1
  -1  -4  -1 234961. 4163.41   5
  -1   4  -1 246420. 7244.84   3
   1  -4   1 232310. 6255.08   5
   4  -1   1 220882. 3657.21   3
  -4  -1  -1 224763. 2682.44   5
  -1  -4   1 219285. 3609.43   5
  -4   1  -1 240401. 2902.68   6
  -4  -1  -1 230954. 3221.82   3
  -4  -1   1 225098. 2465.83   3
  -1   4  -2 3740.21 602.069   7
  -1  -4  -2 3427.40 851.047   6
  -1  -4  -2 4051.34 480.122   2
   1   4  -2 3773.27 439.231   1
  -1  -4  -2 4974.38 1629.61   1
  -1   4   2 3427.04 1143.08   1
   4  -1  -2 4456.92 637.026   2
   1  -4   2 3305.87 762.404   7
   1   4  -2 3424.62 526.998   7
   1   4  -2 4050.35 621.163   3
  -4   1  -2 4108.89 270.695   1
  -4  -1   2 3551.55 263.942   3
   1   4  -2 3382.64 453.198   5
   1  -4  -2 3127.83 727.842   6
  -1   4   2 3889.58 492.882   7
  -1   4   2 4073.28 562.300   2
  -1   4  -2 3225.60 603.497   5
  -1   4  -2 4106.61 458.287   1
   4  -1   2 3851.85 481.226   3
  -4   1  -2 3958.94 495.355   4
  -4  -1   2 3337.49 177.451   4
  -4  -1   2 3905.69 420.595   5
   4  -1   2 3669.37 470.364   4
  -1  -4   2 3466.13 407.496   1
   1  -4  -2 4433.93 904.886   7
   4  -1  -2 4093.22 808.549   7
  -4  -1  -2 4515.35 429.998   1
  -1   4  -2 3245.40 572.147   3
  -4  -1  -2 3765.71 439.953   4
   4   1  -2 3942.63 421.008   5
  -1  -4   2 4108.89 515.744   5
   4   1  -2 3440.31 667.460   7
   1  -4   2 5843.46 1381.48   2
   4   1  -2 4691.14 498.221   2
  -4   1  -2 3790.77 480.793   3
  -4  -1  -2 3654.87 310.111   5
  -4   1   2 3875.19 416.235   5
  -4  -1  -2 3738.49 613.819   6
   1   4   2 3704.45 785.041   1
   4   1   2 3767.25 452.239   3
   4   1   2 3570.32 433.040   4
   1  -4  -2 3653.08 501.351   2
  -1  -4   2 3593.28 620.889   2
   1  -4   2 4436.21 562.505   1
   1   4   2 3919.56 570.322   7
   1   4   2 4218.34 367.329   5
  -1   4   2 3452.30 1036.04   5
   1   4   2 3839.38 471.809   2
  -1  -4   2 4357.92 823.552   7
   1  -4   2 4474.71 839.228   5
  -4   1   2 4415.48 1214.75   3
   1   4   3 143750. 3036.06   2
  -1   4   3 139436. 3560.87   7
   1  -4  -3 147581. 6120.45   7
   4  -1  -3 138226. 2126.80   2
  -1   4  -3 140640. 2704.84   3
   1  -4   3 142287. 4688.39   5
  -4  -1   3 143888. 1902.94   4
  -4  -1  -3 144682. 4002.28   6
   1  -4   3 128076. 5427.19   7
  -1   4   3 139608. 7902.86   1
   1   4  -3 144940. 4012.54   7
  -4   1  -3 141969. 3186.83   4
   1   4  -3 134799. 1609.14   3
   4   1   3 142678. 3052.53   4
  -4  -1  -3 140784. 3027.28   4
  -1   4   3 139635. 3255.85   2
  -4   1   3 156987. 7777.20   3
  -4  -1  -3 159060. 4703.57   1
   4  -1  -3 149705. 5114.58   7
  -1  -4  -3 139346. 2894.38   2
   1   4   3 144063. 3961.36   7
   4   1   3 127838. 5879.12   7
   1   4  -3 138665. 2858.83   5
  -1   4  -3 142645. 3414.45   5
   4   1  -3 150937. 4735.17   7
   1  -4   3 146607. 2741.85   1
  -4   1   3 139665. 2473.77   5
  -4   1  -3 136397. 2968.54   3
  -1  -4  -3 143684. 5318.73   6
  -1  -4   3 137163. 3162.12   5
  -1   4  -3 144065. 3535.21   4
   1  -4   3 144566. 4551.92   3
   4   1  -3 138980. 2585.32   5
   4  -1   3 148110. 6769.33   7
   4  -1   3 141806. 3172.91   4
  -4  -1  -3 142021. 1605.77   5
   4   1   3 146178. 2986.99   3
   1   4   3 148896. 5416.45   1
   1  -4  -3 140548. 2951.10   2
   1   4   3 139659. 2916.13   4
   1   4   3 140261. 1514.32   5
  -4   1  -3 151848. 5214.92   5
  -1   4  -3 143939. 4234.81   7
  -1  -4   3 140555. 2548.41   1
  -4  -1   3 139337. 2575.99   5
  -4   1   3 140370. 2131.28   4
   4   1   3 138707. 2909.01   2
   4  -1   3 143414. 3003.52   3
  -1  -4   3 138559. 4640.14   2
   1   4  -3 134937. 2821.37   4
  -1  -4   3 138165. 5439.41   7
  -4  -1  -4 17294.4 1167.09   4
   4   1  -4 15518.9 892.272   5
  -1   4   4 17599.4 1530.83   5
  -4   1  -4 16225.1 960.571   5
   4   1   4 16541.4 1077.23   2
  -4  -1   4 16093.9 797.599   4
   1   4   4 15129.6 1039.72   2
   4   1   4 16220.7 1120.14   4
  -1   4  -4 15446.4 1140.12   4
  -4  -1   4 13940.8 316.460   3
   1   4  -4 14793.9 955.418   4
   4  -1   4 19571.3 2752.46   6
  -4   1   4 15753.0 815.109   4
  -4   1  -4 16603.6 1174.47   4
  -4  -1   4 15161.8 1627.01   7
  -1   4   4 16256.3 1152.48   2
  -1   4   4 15398.1 1018.77   4
  -1  -4   4 15615.4 846.419   1
  -1   4   4 14023.0 2630.80   1
   1  -4   4 15523.0 1676.77   5
  -4  -1   4 12191.2 376.021   3
   1  -4   4 16347.6 839.290   1
   1  -4  -4 15226.8 2249.10   7
  -4   1   4 14478.4 2082.20   2
   4   1   4 16067.5 1048.09   3
   1  -4   4 12098.4 1857.51   7
  -4   1   4 14339.7 1447.16   7
   1   4   4 17078.2 1840.78   1
  -1  -4   4 13708.2 1946.25   7
   4   1   4 10957.9 1755.12   7
  -4  -1   4 15616.5 886.925   5
   4   1  -4 17368.9 1795.75   7
  -1   4   4 16346.8 565.608   5
  -1  -4  -4 15734.4 1008.71   2
   1   4   4 15909.6 1464.30   7
   1  -4   4 15659.6 1307.61   3
  -1   4  -4 15745.8 1022.37   5
   1  -4  -4 14415.4 946.874   2
   1   4  -4 15033.8 1470.98   7
  -1   4  -4 14628.1 1484.74   7
  -1  -4   4 19324.2 1652.74   2
   1   4  -4 15010.7 936.185   5
   4  -1   4 16965.2 1081.66   3
  -1   4   4 15548.9 1355.69   7
   4  -1   4 13033.2 2019.49   7
   4  -1   4 16823.2 1174.70   4
  -4   1   4 16004.4 838.018   5
  -1  -4   4 15924.4 1177.44   5
   1   4   4 15924.6 1058.46   4
   4  -1  -4 16064.1 1884.99   7
   4  -1  -4 15935.7 672.318   2
   4   1   5 74613.3 2408.57   2
  -4   1  -5 63615.1 1016.01   5
   1  -4   5 72203.1 2769.79   3
   1   4   5 68454.4 2330.85   2
   1   4   5 77326.1 3528.74   1
  -1   4  -5 71477.2 2514.04   4
  -1  -4   5 52834.3 3988.02   7
   1   4  -5 73952.9 2239.23   4
   1  -4   5 70670.2 1889.58   2
  -1  -4   5 70766.6 1325.93   2
  -1   4   5 67333.7 2447.03   2
  -4   1   5 58636.9 3764.83   2
  -4  -1  -5 77632.6 2666.56   4
   1   4  -5 72854.9 3580.52   7
   1   4   5 68691.8 3302.67   7
  -1  -4   5 74406.5 2867.00   5
  -1  -4   5 74566.8 1824.67   1
  -1   4   5 70845.4 3210.15   7
  -1   4   5 69757.8 6633.06   1
   4  -1   5 97259.9 6934.14   6
   4   1  -5 70910.5 1966.79   5
   1  -4   5 74347.6 1670.65   1
  -4   1   5 70137.2 1754.38   5
  -4  -1   5 68702.7 1903.23   5
   4  -1  -5 81673.5 4679.96   7
   4   1   5 76103.5 2368.31   3
  -4  -1   5 71145.9 1934.68   4
   1  -4  -5 71823.1 2145.51   2
   4   1  -5 77940.1 4148.94   7
  -4   1  -5 73129.5 2648.61   4
  -4   1  -5 69731.9 1070.54   5
   4  -1   5 78636.5 2418.81   3
   1  -4  -5 70862.8 5205.06   7
   4  -1   5 71893.8 2319.39   2
  -1   4  -5 71058.3 2022.22   5
   1  -4   5 56060.4 4157.95   7
   1   4  -5 71325.0 2024.60   5
  -1  -4   5 98429.2 3487.89   2
  -4   1   5 68768.0 1915.96   4
  -1   4   5 72209.2 2326.86   4
  -1   4  -6 746.482 272.425   4
  -4  -1   6 788.213 199.138   5
  -1  -4   6 1088.73 430.409   5
   1   4   6 986.823 349.439   1
   1  -4   6 671.401 373.539   3
   1  -4  -6 1108.24 532.146   7
  -1   4   6 902.930 312.445   2
  -4   1  -6 876.577 339.720   4
  -1   4   6 582.090 516.684   1
   4   1  -6 891.848 575.096   7
  -4   1   6 1044.46 227.428   5
   1   4  -6 354.998 227.890   7
   4  -1  -6 1342.78 725.789   7
   4   1   6 960.775 285.099   3
  -4   1   6 589.269 208.153   4
   1   4  -6 1100.32 312.232   4
  -4   1   6 677.218 154.382   3
   4  -1   6 630.497 239.593   3
   1   4   7 26252.1 1408.54   3
  -1   4  -7 26224.7 1663.83   4
   4  -1   7 26621.0 1508.08   3
   4   1   7 25630.1 1465.27   3
   4   2   0 258263. 2367.10   4
  -4   2   0 291706. 6158.57   3
  -2   4   0 221980. 6563.22   1
  -2   4   0 228570. 7692.58   2
   4   2   0 250233. 2833.11   2
   2  -4   0 244540. 8056.46   2
   2   4   0 261526. 3426.42   5
  -2  -4   0 258599. 4064.89   1
   4   2   0 260415. 3113.91   3
  -2  -4   0 265430. 3277.51   2
  -4  -2   0 254502. 3097.13   5
  -2  -4   0 257627. 3501.68   5
   2   4   0 257307. 3264.83   2
   4   2   0 260529. 3138.24   5
   2   4   0 264551. 4064.59   1
  -2   4   0 233193. 7108.47   5
   4  -2   0 285860. 6583.09   3
  -4  -2   0 259109. 3461.20   1
   2  -4  -1 67018.4 3081.19   2
  -2  -4  -1 63413.6 1760.67   2
  -4   2   1 60016.4 1859.56   5
   4  -2   1 61491.6 2233.39   3
   2  -4  -1 67801.7 2477.64   7
   4   2  -1 59575.2 1605.30   5
   4   2   1 61360.9 1503.94   4
  -4   2  -1 57801.8 2152.20   3
   2   4   1 59997.7 1703.72   2
   2   4  -1 60674.8 1842.38   1
   2  -4  -1 65234.1 2947.80   6
  -2  -4  -1 60022.4 1643.77   5
  -4   2   1 69128.6 4841.29   3
  -4  -2  -1 59141.3 1640.31   1
   2   4  -1 64885.9 1828.14   2
  -4   2  -1 58872.8 2157.03   4
   2  -4   1 62367.2 3260.32   1
   4   2   1 60895.7 1670.39   3
  -4  -2  -1 60949.3 1391.92   5
   4   2  -1 61248.1 1344.92   3
   2  -4   1 84006.9 3555.86   7
   4  -2  -1 67150.4 4471.20   2
  -2   4   1 65672.1 3222.61   2
   4   2   1 62144.7 1411.42   5
   2   4   1 62552.3 2186.44   1
  -2   4  -1 75314.9 4814.90   3
   4   2   1 58897.6 1581.70   2
  -2  -4   1 60107.0 1417.84   2
  -4  -2   1 58784.7 1597.80   5
  -4  -2  -1 60888.0 1516.53   4
   2   4  -1 57011.2 1706.35   5
  -2  -4  -1 61897.3 2496.57   1
  -2  -4   1 62242.8 1837.67   1
  -2  -4   1 59693.1 1773.74   5
   2   4  -1 64715.1 1899.59   7
   4   2  -1 60961.0 1131.94   2
  -2   4   1 86604.4 5788.58   1
  -2   4  -1 81495.6 4642.84   5
   2   4   1 60193.2 1473.68   5
  -2   4  -1 82818.7 4013.30   1
  -2  -4  -2 4431.51 504.958   2
   2  -4  -2 4527.59 617.734   2
   4   2  -2 3844.78 686.441   7
   4   2   2 4020.44 464.291   2
   2  -4   2 3806.96 917.399   7
  -2   4  -2 3705.79 659.884   3
  -4   2   2 3461.22 1095.94   3
  -4   2  -2 4005.98 545.345   4
   4  -2  -2 4511.05 852.631   7
   2  -4  -2 4710.05 916.995   7
  -2  -4   2 4781.90 355.207   2
  -4  -2  -2 4239.81 466.114   4
  -2   4   2 4996.59 588.085   7
   4  -2  -2 4596.63 741.625   2
   2   4   2 4571.38 649.606   1
  -2  -4   2 4300.50 475.654   1
  -4   2  -2 4838.03 714.988   1
  -2  -4   2 4033.80 486.526   5
  -4   2  -2 4002.55 533.653   3
   2   4   2 4291.73 474.692   4
  -2   4  -2 3657.29 804.072   5
  -4  -2   2 4293.42 455.150   5
  -2   4  -2 3907.55 499.560   1
  -2  -4  -2 4301.79 1047.72   1
  -4  -2  -2 3999.96 320.162   5
  -4   2   2 4854.22 494.131   5
   4   2   2 4367.05 383.381   1
   4   2  -2 4346.81 458.741   5
  -4  -2  -2 4602.63 543.102   1
   2  -4  -2 3865.66 826.640   6
  -2   4   2 5072.39 739.373   2
   4   2   2 4147.46 481.008   3
   2   4  -2 4108.98 477.937   5
   2   4   2 4279.57 333.589   5
  -2  -4   2 3663.43 794.484   7
   2  -4   2 5240.77 896.734   1
   2  -4   2 4358.44 916.220   3
   2   4   2 3812.72 467.156   2
  -2  -4  -2 4958.91 559.648   5
   4   2   2 4373.49 479.284   4
   4  -2   2 4465.31 574.544   3
   2   4   2 4870.65 757.400   7
   2   4  -2 6431.22 1031.82   3
  -2   4   2 6384.87 1804.05   1
   2   4  -2 4617.78 614.778   7
   4   2   2 4801.25 360.653   5
   4  -2   3 47245.3 3990.66   7
   4  -2   3 38680.9 1670.36   3
  -2  -4  -3 38388.3 2740.64   6
   2   4  -3 36344.2 1449.44   5
   4   2   3 38903.0 1588.27   4
  -4   2  -3 47080.1 3104.40   5
  -4   2  -3 38860.7 1767.97   4
  -2   4   3 56216.5 5390.84   1
   4   2  -3 36777.8 1375.57   5
  -4   2  -3 36482.0 1590.02   3
  -2  -4  -3 38434.5 1538.14   2
   2   4  -3 40179.4 2119.05   7
   2   4   3 36570.8 1542.97   2
   2   4  -3 36587.3 1298.21   4
   2   4   3 36881.0 1515.57   4
  -4  -2  -3 44511.7 3241.38   1
  -2  -4   3 39390.5 936.381   2
  -2   4  -3 37346.4 1082.85   1
   4  -2   3 51371.3 3560.34   6
   2   4   3 40346.4 2003.18   1
  -2  -4   3 37444.1 1376.44   1
   4   2   3 29751.5 2726.27   7
   4   2  -3 39973.4 2358.75   7
  -2   4   3 37647.9 1893.63   2
   2  -4   3 38026.8 3055.36   7
  -2   4   3 37068.4 1279.84   5
   4  -2  -3 38890.7 2753.48   7
  -4   2   3 33073.6 3179.41   2
  -2  -4   3 33792.0 2606.90   7
  -2   4  -3 37612.2 1598.92   3
   4  -2  -3 37086.9 1351.66   2
   2  -4  -3 41314.3 3270.25   7
  -2   4   3 37993.8 1854.15   7
  -2  -4   3 37619.0 1555.39   5
  -2   4  -3 37012.9 1914.09   4
   2  -4   3 38277.7 1896.80   1
   4   2   3 36261.5 1511.41   2
  -4  -2  -3 37513.7 1556.01   4
   2  -4   3 38741.6 2125.40   3
  -4  -2  -3 41766.0 2352.92   6
   4   2   3 39089.6 1562.52   3
  -4  -2   3 36972.3 1386.51   5
  -4  -2  -3 38093.2 807.557   5
   2   4   3 35794.8 664.682   5
   2   4   3 39686.3 2282.34   7
   2  -4  -3 38156.0 1582.41   2
   4   2   3 38700.5 1035.73   1
  -4   2   3 36930.8 1291.92   5
  -2   4  -3 37064.5 2025.30   5
  -2   4   3 36645.3 2166.96   6
  -2   4   4 114257. 2746.80   4
   4  -2  -4 114442. 2153.22   2
   2  -4  -4 119257. 2716.53   2
   4   2   4 118969. 1632.42   1
  -4   2  -4 112790. 3115.29   5
  -4  -2   4 113523. 4650.81   7
  -2  -4   4 115936. 2934.17   5
   2  -4   4 108569. 5518.52   7
  -2   4   4 116347. 3694.56   7
   4   2   4 119948. 3024.52   4
   4   2   4 118288. 2928.91   2
   4  -2   4 182335. 8246.85   6
  -4   2   4 113675. 2334.10   4
  -2  -4   4 116064. 2451.79   1
   4  -2   4 117250. 2961.76   3
  -4   2   4 116836. 3987.69   7
   4  -2   4 117831. 6143.41   7
   4   2   4 120911. 2898.55   3
  -4   2   4 117982. 2276.91   5
   2   4   4 117425. 4210.11   7
   4   2  -4 125585. 4635.59   7
   4   2   4 107061. 5228.76   7
   2  -4  -4 124865. 6283.78   7
   2   4  -4 120580. 2480.01   4
  -2   4   4 196429. 11450.5   1
  -2  -4  -4 125359. 5089.90   6
  -4   2  -4 117188. 3236.99   4
  -2   4   4 115203. 1857.37   5
  -4   2   4 99902.2 4494.06   2
  -4   2   4 108041. 3800.23   6
   2   4  -4 123703. 4273.31   7
  -2   4  -4 118903. 3369.94   4
   4  -2  -4 130317. 5671.83   7
   4   2  -4 119700. 2567.23   5
  -4  -2   4 112273. 2481.79   5
  -2  -4   4 107125. 5159.51   7
  -2   4  -4 114731. 2592.15   3
   2   4   4 123271. 3489.79   1
   2   4   4 125241. 3026.93   2
   2  -4   4 119873. 3486.64   3
  -2   4   4 115880. 4224.78   6
  -2   4   4 117874. 3404.66   2
  -2   4  -4 114253. 3037.75   5
   2  -4   4 102915. 2368.83   1
   2   4  -4 114887. 2613.63   5
   2   4   4 114875. 2882.63   4
   4   2  -5 16588.3 980.698   5
  -2   4   5 18028.9 609.311   5
  -2   4   5 16406.1 3048.81   1
  -4   2  -5 17380.7 820.785   5
   4  -2  -5 20907.1 2575.14   7
  -2   4   5 17606.5 1563.79   7
   2   4  -5 17628.8 1762.84   7
  -4   2   5 12431.1 1598.44   2
  -4   2   5 15731.6 944.848   4
   4  -2   5 18098.9 1204.28   3
  -4  -2   5 16493.8 983.316   5
  -2   4   5 16792.3 1333.69   2
  -4   2   5 18018.9 865.556   5
   2   4  -5 18201.1 1040.44   4
  -4   2  -5 16853.4 1291.99   4
   2  -4   5 17779.6 1359.77   3
   4  -2   5 25675.0 3530.68   6
   2   4   5 18262.0 1239.17   1
   2   4   5 15021.3 1602.86   7
  -2   4  -5 17369.6 1306.88   4
   2  -4  -5 18046.7 2631.19   7
  -2   4   5 24485.3 2556.66   5
   2  -4   5 22096.1 3094.03   6
   2  -4  -5 17611.7 1053.98   2
   4   2   5 18268.3 1206.40   2
   4   2  -5 17731.8 1916.16   7
   4  -2  -5 18194.0 842.894   2
  -2  -4   5 18838.0 1294.36   5
   2   4   5 18239.6 1223.78   2
   2   4  -5 17084.5 1018.99   5
   4   2   5 17460.2 1151.72   3
  -2   4  -5 17356.9 1033.99   5
  -2   4   5 16893.8 1111.51   4
  -2  -4   5 18010.6 971.578   1
   4  -2   5 18066.4 1174.16   2
   4  -2   6 923.882 293.959   3
   2   4  -6 763.613 429.687   7
  -2   4   6 877.895 327.580   2
  -2   4  -6 808.208 328.713   4
  -4  -2   6 778.302 214.055   1
  -2   4   6 637.573 640.012   1
  -2  -4   6 1129.43 383.735   5
  -4  -2   6 726.222 230.837   5
   2  -4  -6-87.8079 735.984   7
   4   2  -6 419.582 220.806   7
  -4   2  -6 867.853 300.532   4
   2   4   6 621.113 210.224   1
   2  -4   6 618.405 292.756   3
   2   4   6 627.348 218.055   3
   2  -4   6 591.562 216.848   2
   2   4  -6 838.600 246.081   4
   4  -2  -6 860.648 555.657   7
   4   2   6 637.728 244.975   3
  -4   2   6 922.717 189.599   5
   2   4   7 5937.32 695.192   3
  -2   4  -7 7440.48 934.118   4
   4   2   7 6322.74 735.160   3
   3   4   0 58749.0 1540.32   2
  -4  -3   0 60476.9 1607.45   5
   3   4   0 59568.6 1624.51   5
   4   3   0 60760.4 1599.23   5
  -3   4   0 66958.0 3955.99   3
   4   3   0 60747.7 1532.28   3
  -4   3   0 59419.1 3952.90   3
   4  -3   0 78189.8 4946.10   3
  -3  -4   0 59902.2 1925.98   1
   3  -4   0 78839.4 2498.96   6
   4   3   0 61139.8 1229.86   4
   3   4   0 60784.8 1881.80   1
   3  -4   0 64402.1 3882.19   2
  -4  -3   0 60504.5 1805.26   1
   4   3   0 61079.9 1503.03   2
  -3   4   0 78905.1 4767.25   1
  -3  -4   0 60662.0 1692.87   5
  -3  -4   0 60686.7 1538.39   2
  -3   4   1 114924. 6288.33   2
  -4  -3  -1 108639. 1999.47   5
  -4  -3  -1 119981. 2628.71   1
   3  -4  -1 120601. 5596.15   2
   4   3  -1 110356. 1770.52   3
   4   3  -1 114465. 2355.64   5
   4   3   1 104971. 2214.66   2
   3   4   1 108366. 2323.23   2
   3   4  -1 115833. 2892.28   7
  -3   4  -1 93068.3 3683.95   1
  -3   4  -1 96304.7 4506.71   5
  -4   3   1 129018. 6520.88   3
   4   3   1 112272. 1965.60   5
  -3  -4  -1 111750. 2165.11   5
   4   3   1 113608. 2300.86   1
  -3  -4   1 110412. 2524.20   1
   3  -4  -1 119483. 3833.18   7
  -4  -3   1 110823. 2458.62   1
  -4   3  -1 108666. 3799.45   3
   3  -4   1 155629. 6778.15   3
   4   3   1 111033. 2081.38   4
  -4   3   1 110416. 2332.11   6
   3   4  -1 109283. 2365.57   5
   3   4   1 110713. 1995.04   5
  -3  -4   1 113177. 1802.74   2
   4  -3  -1 93268.2 4707.22   2
  -3  -4  -1 114009. 3022.39   1
  -3   4  -1 110392. 5125.78   3
   3   4  -1 110074. 2538.74   1
   4   3  -1 110243. 1660.78   2
   3   4   1 110527. 2614.24   1
  -4  -3   1 111835. 2348.23   5
  -3  -4   1 111331. 2425.01   5
   3  -4   1 132157. 6138.91   2
   3  -4  -1 124245. 3976.16   6
   4  -3   1 115515. 3959.31   3
   3   4  -1 109511. 1971.06   2
  -3  -4  -1 110765. 2334.89   2
   4  -3  -2 45363.5 2521.96   2
   4  -3  -2 44575.8 2818.48   7
  -4   3   2 38687.9 1729.27   6
  -4   3   2 34037.0 3144.93   3
  -4  -3   2 41782.5 1539.51   1
  -4  -3  -2 42055.2 1123.13   5
   4   3  -2 42868.3 2185.23   7
   3   4   2 40755.3 1544.27   2
  -3  -4   2 39957.8 1495.11   1
  -3   4   2 39256.9 2597.84   2
  -4   3  -2 40912.8 2030.81   4
   3  -4  -2 42281.9 2167.50   2
   4   3   2 41055.0 1333.66   1
  -4  -3   2 41539.2 1492.37   5
   3   4   2 41254.0 1637.58   1
   4   3  -2 37867.3 573.047   4
   4   3   2 38838.1 1476.72   2
   3  -4   2 42144.4 2854.24   7
   3   4   2 36953.6 1396.21   4
  -3  -4   2 41241.9 1541.31   5
  -3  -4  -2 41477.6 2542.41   1
   3  -4  -2 45631.7 2792.72   7
  -3  -4  -2 39347.1 1243.90   5
  -3   4   2 39236.7 1891.73   6
   3  -4   2 41596.5 2549.65   3
   4   3   2 41874.2 1071.23   5
  -4   3  -2 41133.8 1952.20   3
   4   3  -2 38531.7 1040.55   3
  -4  -3  -2 40976.4 1903.83   1
  -3   4  -2 40055.3 2226.06   3
  -4   3  -2 35965.5 1797.35   1
  -4   3   2 31076.8 2815.68   2
  -3  -4   2 39959.3 799.636   2
  -3   4  -2 47883.1 3249.98   5
   4   3   2 40569.4 1446.51   4
   3   4  -2 43352.5 1980.01   7
   4   3  -2 40430.1 1472.46   5
   4   3  -2 40993.8 848.571   2
   3   4  -2 39256.5 1486.20   5
   3   4  -2 42071.0 2457.37   2
   4  -3   2 43791.0 2059.10   3
   4  -3   2 59830.9 2710.06   6
  -4   3   2 42850.8 1628.95   5
  -3   4  -2 39565.5 1967.50   1
   3   4   2 41551.3 1047.64   5
  -3  -4  -2 39991.4 1509.97   2
  -4   3  -2 34461.7 2780.73   5
   3  -4   3 78939.4 4592.54   7
   4   3   3 75689.0 2216.42   3
  -4  -3   3 73600.3 2069.90   5
  -3   4   3 77627.9 2716.35   7
  -4  -3  -3 70044.9 4241.97   1
   4  -3   3 78412.3 2656.55   3
   3   4   3 75090.6 2237.70   2
   4   3   3 70671.0 3988.58   7
  -3   4  -3 76692.9 1475.64   1
  -3   4  -3 74623.6 2883.87   4
   3  -4  -3 77906.0 2424.53   2
   3  -4   3 76379.3 2993.69   3
   4  -3  -3 74750.7 2257.88   2
   3   4  -3 73431.1 1594.28   4
   3  -4  -3 84997.5 4646.46   7
   4   3   3 76099.8 2218.07   4
   3   4   3 74762.2 3507.49   7
  -3  -4   3 74345.0 2048.36   1
   4   3  -3 76243.6 1194.42   4
  -3   4  -3 75023.8 2528.94   3
   3   4  -3 80238.1 3071.52   7
  -4   3  -3 73595.7 2440.11   3
   4   3  -3 77390.5 2113.92   5
   4   3   3 75070.0 2221.69   2
  -4   3   3 68250.7 2664.35   6
  -3   4   3 72864.7 3135.37   2
  -3  -4  -3 87304.8 6392.66   1
   3   4   3 76269.0 2206.38   4
  -4  -3   3 74387.0 2102.95   1
  -3  -4  -3 74679.1 3736.72   6
  -4  -3  -3 74051.9 3396.36   6
  -3   4   3 69417.2 2847.02   6
  -3  -4   3 78749.1 4088.56   7
   4  -3  -3 79980.4 4186.34   7
   4   3  -3 75103.2 3108.83   7
  -4   3   3 76742.3 1981.05   5
  -3   4   3 76632.5 2015.08   5
  -3  -4  -3 74530.0 2196.27   2
   3   4   3 75047.3 1077.30   5
   3   4  -3 72995.7 2097.72   5
   4  -3   3 95280.5 5243.80   7
   3   4   3 79308.9 2297.87   1
  -3  -4   3 72655.5 2148.72   5
  -4  -3  -3 75364.8 1294.25   5
  -4   3  -3 74273.6 2663.54   4
  -3   4  -3 68929.9 3368.77   5
  -4   3  -3 95721.1 4560.89   5
  -4   3   3 62501.5 3801.62   2
  -3  -4  -3 73754.3 2345.00   5
   4   3   3 74859.1 1754.81   1
  -4   3   4 25203.5 1181.43   4
   4   3   4 26323.1 1395.24   2
   3  -4  -4 25024.2 1261.74   2
  -4  -3   4 23916.8 1219.19   1
   3   4   4 26136.6 1401.28   2
  -3   4  -4 26043.1 1664.09   4
   4  -3  -4 26541.1 2700.31   7
   3   4  -4 26173.5 1968.12   7
   4   3   4 22375.0 2270.50   7
  -4   3  -4 23896.2 1554.79   4
   4   3   4 25814.3 1395.60   4
   3   4   4 25596.5 1375.62   4
   3   4   4 25856.3 2139.19   7
   4   3   4 25447.4 959.270   1
  -3   4   4 24926.0 1272.51   4
  -4   3   4 25657.3 1798.77   7
  -3  -4   4 24484.4 1194.33   1
   4   3  -4 26493.3 2063.95   7
  -4  -3  -4 28509.4 2191.65   6
  -4   3  -4 23294.5 1348.88   3
  -3   4   4 25037.0 998.302   5
  -3   4   4 24107.0 1678.14   7
  -4   3   4 21016.0 1661.16   6
   4   3  -4 24365.5 1212.01   5
  -3  -4   4 24704.7 1310.29   5
  -3   4  -4 21967.4 1517.89   5
   4  -3   4 25969.8 1516.98   3
   3  -4   4 28616.6 2933.86   7
   4  -3  -4 24303.9 1138.25   2
   4  -3   4 29154.5 3121.25   7
  -4  -3   4 24253.0 1225.52   5
  -4   3   4 23300.9 2068.32   2
   4  -3   4 42060.8 4005.31   6
  -3   4  -4 25640.1 1371.93   3
   3  -4  -4 27396.4 3035.03   7
  -4   3  -4 22923.1 1627.88   5
   4   3   4 24910.3 1334.32   3
   3  -4   4 35539.6 3632.68   6
  -3  -4  -4 23443.8 2141.38   6
  -3   4   4 23101.6 1731.15   2
   3  -4   4 24383.5 1611.45   3
   3   4  -4 24223.1 1237.21   5
  -4   3   4 24455.2 1049.39   5
   3   4  -4 25927.7 1030.96   4
   3   4   4 24917.9 1268.79   1
  -3  -4   4 21938.8 2331.45   7
  -3   4   4 21284.1 1725.91   6
  -3   4   5 34790.5 1565.62   4
   3   4  -5 37575.9 2578.18   7
   3   4   5 35115.4 1716.69   2
   3  -4  -5 36407.3 3760.39   7
   4   3   5 35767.3 1004.91   1
   4  -3  -5 34384.9 3494.03   7
  -3   4  -5 36415.3 1999.66   4
   3  -4   5 61387.6 5246.99   6
  -4   3  -5 37307.2 1999.54   4
  -3  -4   5 36226.6 1457.91   1
  -4  -3   5 34594.7 1512.30   5
   3   4  -5 36622.7 1363.96   4
   3  -4   5 38463.8 2048.72   3
  -3   4   5 37808.0 1092.44   5
   4   3  -5 33266.5 1439.07   5
  -4   3   5 35552.6 1210.07   5
   3   4  -5 31383.1 1424.86   5
   4  -3   5 57036.0 4872.65   6
   4  -3   5 36669.0 1842.65   3
  -3   4   5 32485.5 2110.62   2
  -3   4   5 49491.4 5334.96   1
  -4   3   5 34164.6 1449.80   4
  -3   4  -5 34614.9 1580.73   5
  -4   3  -5 37096.3 1525.78   5
  -4   3   5 26748.6 2264.50   2
  -3  -4   5 35984.4 1678.62   5
   3   4   5 36837.1 1425.45   1
   4   3   5 32657.1 1640.57   2
   3   4   5 35426.5 1633.41   3
   3  -4  -5 35423.0 1474.61   2
  -4  -3   5 33190.5 1446.58   1
   4   3  -5 37955.9 2707.35   7
   4   3   5 35539.1 1661.25   3
   4  -3  -5 35071.5 1326.62   2
   4  -3   6 10054.6 1011.79   3
   4   3  -6 10126.2 1499.20   7
  -3   4   6 10085.7 2261.13   1
  -3   4  -6 10039.7 1094.30   4
  -4   3  -6 11433.8 1172.91   4
  -4   3   6 9521.53 574.129   5
  -3  -4   6 9357.37 936.765   5
   3  -4   6 9364.34 1066.61   3
   3   4   6 9772.00 890.863   3
   3   4  -6 11383.3 1551.11   7
  -4  -3   6 8427.61 732.823   1
  -4  -3   6 8853.93 807.916   5
   3  -4   6 7738.64 779.298   2
   4   3   6 9502.98 889.217   3
   3  -4  -6 10179.3 2077.62   7
   4  -3  -6 8570.80 1845.97   7
   3  -4  -6 8935.65 743.871   2
  -3   4   6 7934.14 1127.24   2
   3   4   7 14217.8 1099.07   3
   4   3   7 14194.5 1109.75   3
   4   4   0 246208. 3246.77   2
  -4  -4   0 254759. 3230.05   2
  -4  -4   0 254065. 3542.24   5
   4   4   0 260268. 3523.63   5
  -4  -4   0 251665. 4027.12   1
   4   4  -1 289.942 110.783   5
   4   4   1 261.909 113.200   5
  -4  -4  -1 97.4222 74.0344   5
   4  -4   1 263.945 354.936   3
   4   4   1 50.7967 51.8844   4
  -4   4  -1 368.140 378.422   1
  -4  -4   1 73.2043 61.8479   2
  -4  -4  -1 171.721 155.130   1
  -4   4  -1 41.1994 227.456   3
  -4  -4   1 242.085 139.502   5
   4   4   1 48.6476 88.7796   1
  -4  -4  -1 107.317 94.6383   2
   4   4  -1 35.6850 60.0723   2
  -4   4   1 217.493 340.267   3
   4  -4  -1 147.744 318.130   2
  -4  -4   1 27.1754 74.1021   1
   4   4   1 141.951 73.0863   2
   4   4  -2 105.764 87.1513   5
  -4  -4   2 220.733 133.626   1
  -4   4  -2-54.8528 213.470   5
  -4   4  -2 270.758 282.921   4
   4   4   2 196.987 128.856   4
  -4   4   2 92.9745 137.056   6
   4   4  -2 291.298 89.2666   4
   4  -4   2 261.438 191.045   6
  -4   4  -2 200.829 166.117   1
   4  -4  -2 78.9365 216.702   7
   4   4  -2 348.905 255.037   7
   4  -4   2 265.046 319.106   7
   4   4  -2 352.007 87.5465   3
  -4  -4   2 320.163 137.420   5
   4   4   2 225.939 85.1760   5
   4  -4   2 316.485 241.031   3
   4  -4  -2 445.882 338.315   2
  -4  -4  -2 244.384 164.139   1
  -4   4  -2 422.100 329.029   3
   4   4  -2 237.540 100.887   2
  -4  -4  -2 190.927 104.402   5
   4   4   2 340.473 158.488   2
   4   4   2 87.8284 90.5010   1
  -4   4   2 100.960 472.301   2
   4  -4  -3 36.6936 115.883   2
  -4  -4  -3 268.966 295.137   6
  -4   4  -3 128.513 189.039   4
   4   4   3 223.039 139.152   2
   4   4   3 89.3620 114.891   4
  -4  -4  -3-67.7195 253.796   1
  -4   4   3-76.1268 172.543   6
  -4  -4   3 10.8589 100.121   5
  -4  -4  -3-16.3962 74.2652   5
   4   4   3 261.119 318.681   7
   4  -4   3-27.7596 205.308   7
  -4  -4   3 50.2477 102.789   1
   4  -4  -3-30.5586 473.032   7
   4  -4   3-21.4674 462.185   6
   4  -4   3 72.4013 144.914   3
   4   4   3-11.1110 112.676   1
   4   4  -3 179.433 124.284   7
   4   4  -3 139.955 141.558   5
  -4   4  -3 133.203 72.6313   1
  -4   4   3 173.300 301.898   2
  -4   4  -3 156.638 172.125   3
   4   4  -3 91.5908 55.0237   4
  -4   4  -3-136.997 398.498   5
  -4   4   3 98.6673 86.5689   5
   4   4   3 102.875 61.5657   5
  -4  -4   4 120765. 2899.61   5
   4   4   4 131486. 3190.73   2
  -4   4  -4 128434. 3397.89   3
  -4   4  -4 131931. 3936.32   4
   4   4   4 124332. 3091.96   4
   4   4  -4 130268. 2012.93   4
   4   4   4 125625. 3061.62   3
   4  -4   4 118857. 5305.08   7
   4   4   4 128539. 2548.10   1
  -4  -4  -4 124032. 4841.77   6
   4  -4  -4 126671. 2915.93   2
   4   4  -4 135663. 4523.64   7
   4   4   4 126432. 5074.04   7
  -4   4   4 109411. 4542.10   2
   4  -4   4 137437. 3986.36   3
  -4   4  -4 111875. 3954.24   5
  -4  -4   4 127027. 2857.96   1
  -4   4   4 125305. 2487.02   5
   4   4  -4 127847. 2933.99   5
  -4   4   4 117658. 3923.19   6
   4  -4  -4 143039. 6816.97   7
  -4   4  -5 96.4347 181.587   5
   4   4   5 4.47873 92.3931   3
  -4   4   5 110.924 77.5476   5
   4  -4   5 164.656 322.293   6
  -4  -4   5-19.6605 76.4895   5
  -4   4  -5 90.4297 140.706   4
   4  -4  -5-137.171 465.472   7
   4  -4   5 101.783 155.173   3
   4   4  -5 106.870 110.712   5
  -4   4   5-207.271 252.789   2
   4  -4  -5 81.7351 115.101   2
  -4   4   5 53.2472 93.8686   4
  -4  -4   5 8.07966 67.4964   1
   4   4   5-200.491 106.663   1
   4   4  -5 37.0670 156.914   7
   4  -4  -6 806.798 610.627   7
   4  -4  -6 101.077 113.071   2
  -4   4  -6 260.367 227.730   4
  -4  -4   6 401.558 209.016   5
   4   4   6 192.282 96.4178   3
   4  -4   6-27.0787 218.392   3
   4   4  -6 87.1825 262.739   7
  -4   4   6 511.636 572.538   1
   0  -5   0 81.8881 200.851   5
   0  -5   0 220.299 224.367   1
   0   5   0 503.290 329.816   1
  -5   0   0 131.355 122.382   3
   0   5   0 69.7920 196.057   5
  -5   0   0 171.391 86.6365   4
   5   0   0-6.24892 85.6267   3
   0   5   0 76.8698 154.403   2
   5   0   0 37.1514 73.0388   5
   0  -5   0 98.9216 170.776   2
  -5   0   0 64.2920 57.3735   5
   0  -5   1 21014.1 1393.98   7
   0  -5  -1 18807.9 1212.13   2
   5   0   1 18563.9 962.755   4
   5   0  -1 17845.3 1400.96   3
   0   5  -1 19190.5 1344.43   1
   0   5  -1 21652.2 1498.82   5
   5   0  -1 18938.6 968.846   5
   0   5   1 18039.2 1208.77   2
   0   5  -1 20384.5 899.989   7
   0  -5   1 19810.5 1852.23   2
   0  -5  -1 18366.4 2339.49   1
  -5   0   1 17359.5 931.359   5
   5   0   1 18433.9 1055.10   3
  -5   0   1 18129.7 941.361   3
   0  -5   1 20139.2 1497.70   5
  -5   0  -1 17950.0 905.573   5
  -5   0  -1 17318.2 998.582   3
   0   5   1 18359.6 695.501   7
  -5   0  -1 17618.0 909.082   4
   0   5   1 18714.1 2143.18   1
   0   5   1 18546.7 1469.30   5
   0  -5   1 19516.5 1352.10   1
   0  -5  -1 18009.3 1990.59   5
   0   5  -1 17336.2 2169.92   2
   0   5  -2 117.999 225.900   3
  -5   0   2 55.5452 77.2811   5
  -5   0  -2-17.7454 93.9278   4
   0   5   2 218.356 509.992   1
  -5   0  -2 160.079 126.965   3
   0   5   2 60.2502 98.3022   7
  -5   0  -2 63.8918 53.7708   1
  -5   0   2 159.693 106.180   3
   0  -5   2 365.056 202.138   5
   5   0   2 10.0108 75.7732   4
  -5   0  -2 191.934 170.859   6
   5   0  -2 189.032 213.636   7
   5   0   2-19.8403 72.7248   3
   0   5  -2 251.615 133.211   1
   0  -5  -2 110.110 325.428   6
   0   5   2 284.800 227.018   5
   0  -5   2-114.595 396.966   2
   0   5  -2 28.9643 108.760   5
   0   5  -2 33.4875 87.0402   7
   5   0  -2 142.652 100.898   5
   0  -5   2 297.596 324.854   7
   0  -5  -2 76.3474 77.6542   2
   5   0  -2 80.2308 408.571   2
   0  -5   2 144.178 120.626   1
   0   5   2-47.6586 142.113   2
  -5   0  -2 121.290 79.1117   5
   0   5   3 14561.8 2849.67   1
   5   0   3 10851.0 882.684   4
   5   0  -3 10648.2 504.327   2
  -5   0  -3 10360.5 875.475   4
  -5   0   3 11126.2 496.612   4
   0  -5   3 11590.9 1435.58   2
   0   5  -3 11255.4 1077.77   4
   5   0  -3 10921.7 1413.93   7
   0  -5  -3 11603.6 910.975   2
   0  -5  -3 10468.4 2155.97   7
  -5   0   3 10621.8 747.238   5
   0   5  -3 10759.3 785.681   3
   0   5   3 12058.7 856.861   5
   0  -5   3 11018.5 1159.52   5
   0  -5   3 9174.23 1564.58   7
   0  -5  -3 10062.5 1544.33   6
   5   0   3 12137.2 914.529   3
   0   5  -3 10552.6 1068.24   7
  -5   0  -3 11617.4 842.887   1
   0  -5   3 10783.1 799.657   1
  -5   0  -3 10437.1 591.439   5
  -5   0   3 11668.8 873.878   3
   0   5  -3 11030.9 969.280   5
   0   5   3 9803.40 878.088   2
   5   0  -3 10129.6 745.444   5
   0   5   3 11272.3 994.721   7
  -5   0   4 176.114 140.256   3
   0   5   4-43.2772 119.012   4
   0   5  -4 273.287 151.741   5
   0   5   4 95.4261 57.4661   5
   5   0  -4 57.7604 34.9752   2
  -5   0  -4-272.360 193.265   5
   0  -5   4 140.208 156.272   5
   0  -5   4 52.2342 330.754   7
   0   5   4 113.276 117.725   7
   0  -5  -4-6.82400 72.6880   2
   0   5  -4 154.590 151.261   4
   0   5   4-245.541 814.848   1
   0  -5   4 9.10850 71.9676   1
  -5   0  -4 105.463 111.471   4
   0   5  -4 255.910 104.160   3
   5   0  -4 23.4952 211.990   7
   5   0   4 47.6498 135.789   2
   5   0   4 657.876 594.410   7
  -5   0   4 27.7160 49.4939   4
   0   5   4 31.7194 85.3302   2
  -5   0  -4 77.5858 59.0368   5
  -5   0   4 79.2412 106.923   5
   5   0   4 110.971 126.927   3
   5   0  -4 22.3394 74.6954   5
   0   5  -4 16.6270 147.962   7
   5   0   4 198.462 147.617   4
   0  -5   4-126.157 368.844   2
   0   5   4 52.3817 37.9668   5
   5   0   5 5263.26 660.035   3
   0   5   5 5196.44 1450.05   1
   0  -5   5 8870.20 1212.64   2
   5   0  -5 6648.41 1307.35   7
  -5   0   5 5737.70 518.945   4
   0  -5   5 5654.65 1002.94   5
   0   5  -5 5966.44 714.868   4
   0   5   5 6258.48 757.176   2
  -5   0  -5 6024.35 772.332   4
  -5   0   5 4787.97 497.433   3
   0   5   5 6016.22 897.729   7
   0  -5   5 6520.43 576.803   1
   0   5  -5 4665.91 579.701   5
  -5   0   5 6404.46 587.392   5
   5   0   5 5935.72 703.373   2
   0   5  -5 5961.48 1000.21   7
   0  -5  -5 4880.52 603.081   2
   0  -5   6-75.1288 367.175   5
   0   5  -6 18.8840 125.566   4
   5   0   6 22.0604 106.371   3
  -5   0  -6 98.6448 182.243   4
   5   0  -6 49.1423 252.515   7
  -5   0   6 98.8091 112.525   5
   0   5  -6 32.8850 191.193   7
   0   5   6 82.1024 410.237   1
   0   5  -7 1905.96 442.243   4
   0   5   7 1249.80 323.395   3
   5   0   7 1926.17 436.169   3
  -5   1   0 106936. 2750.91   3
  -1  -5   0 116449. 2773.94   2
   1   5   0 113097. 2858.85   2
   1   5   0 116542. 3460.09   1
   1  -5   0 128928. 4951.49   2
   1   5   0 107444. 2801.68   5
   5   1   0 108979. 2205.62   5
  -1   5   0 114710. 4521.69   2
   5   1   0 111220. 2378.83   3
  -5   1   0 110498. 2502.10   5
   5  -1   0 112454. 3129.10   3
  -1   5   0 133693. 5843.56   1
  -5  -1   0 109124. 2231.17   5
  -1  -5   0 112853. 3425.09   1
  -5  -1   0 109109. 2217.23   3
  -1   5   0 111534. 4999.49   5
  -1  -5   0 109047. 2946.27   5
   1  -5   0 119824. 5471.28   1
   1  -5   0 129306. 5901.84   5
  -5  -1   0 113384. 1704.25   4
   1  -5  -1 2807.55 592.223   7
  -1  -5  -1 2838.65 742.608   1
  -1  -5  -1 2432.08 398.231   2
  -1   5  -1 2147.84 628.400   5
  -5  -1  -1 2520.63 332.589   1
   5   1  -1 2381.56 381.428   3
   1  -5   1 2476.02 753.173   5
   1   5   1 2857.23 652.969   1
  -5   1  -1 2934.58 417.293   5
  -5   1  -1 2457.00 379.630   4
  -5  -1  -1 2789.96 343.377   4
  -1  -5   1 3105.66 494.143   2
  -5  -1   1 2584.08 148.124   4
   1   5   1 2634.30 425.636   2
   5   1  -1 3081.85 388.185   5
  -5  -1  -1 2845.02 341.405   5
   1   5  -1 2833.33 619.438   2
   1  -5   1 2377.37 597.354   1
  -1   5   1 2400.76 839.980   1
   5   1   1 2578.21 378.672   3
   1  -5   1 1750.27 787.457   2
  -1   5  -1 2301.12 549.047   1
   5   1   1 2744.55 348.047   4
   1   5  -1 2820.21 475.689   1
   1   5  -1 2248.14 429.030   5
  -1  -5   1 2827.41 457.753   1
   1  -5  -1 3229.31 600.220   2
  -5   1   1 3044.01 553.489   3
   1   5   1 3003.77 384.928   7
  -1  -5   1 2579.95 464.800   5
   5  -1   1 2483.91 423.749   3
   5   1   1 2703.36 334.555   5
   1   5   1 2903.97 436.281   5
  -5   1  -1 2469.02 410.195   3
  -5  -1   1 2733.19 313.742   3
  -1   5   1 2687.60 559.066   2
  -5  -1   1 2451.03 355.565   5
  -1   5  -1 2867.35 801.764   3
   5  -1  -1 3089.04 865.611   3
  -1   5   1 3689.60 1176.75   5
   1   5  -1 3049.22 353.119   7
  -5  -1  -1 2290.47 361.345   3
  -1  -5  -1 3339.58 597.278   5
   1  -5   1 2907.53 560.738   7
  -5   1   1 2347.28 362.740   5
   1  -5  -1 2341.40 842.040   1
   1  -5   2 10057.2 995.001   1
   1   5  -2 10988.5 1449.77   3
   1   5   2 10320.9 706.368   5
   1   5   2 12435.5 1524.79   1
   5   1   2 10280.3 757.813   4
  -5  -1   2 10313.9 731.704   5
  -1   5   2 7814.39 1613.81   1
  -5   1  -2 10362.3 833.594   4
   1  -5   2 9933.59 1410.58   7
   1   5  -2 10689.0 883.187   7
   1   5   2 10066.0 825.420   2
  -5  -1  -2 10254.4 762.404   4
  -5  -1   2 9888.02 519.399   3
  -1   5   2 10417.2 1000.74   2
   1  -5  -2 10011.8 1510.28   7
  -1   5  -2 9567.30 1105.11   5
  -1  -5   2 11460.7 1097.91   2
   1  -5   2 10827.5 1513.55   2
  -1   5  -2 8621.05 1263.26   3
  -5  -1  -2 10095.4 591.383   5
  -1   5  -2 10636.7 888.572   1
   5   1   2 11269.0 830.597   3
  -1  -5  -2 10417.7 840.466   2
   5  -1   2 10054.9 839.287   3
   1  -5  -2 9946.81 1463.74   6
  -5   1  -2 10726.0 755.030   6
  -1   5   2 10230.1 756.869   7
   5  -1  -2 9978.65 1371.45   7
  -5   1   2 10897.5 756.617   5
  -5   1  -2 10532.6 776.334   5
   5   1  -2 10325.7 733.777   5
  -5   1  -2 8866.40 790.289   3
   1   5   2 9980.14 849.421   7
  -1  -5   2 10154.6 1326.96   7
   5   1  -2 12251.3 2383.06   2
   1   5  -2 9455.73 849.261   5
  -1  -5  -2 9831.82 2003.68   1
  -1  -5   2 10785.3 943.962   5
   1   5  -2 9818.60 801.284   1
   1  -5   2 8458.60 1219.37   5
  -5  -1  -2 10609.6 1023.28   6
   5  -1  -2 12958.3 1745.42   2
   1  -5  -2 10273.5 930.062   2
  -1   5   2 15926.0 2437.30   5
   5   1  -2 10052.6 1232.61   7
  -1  -5   2 10480.9 812.788   1
  -1  -5  -2 11963.7 1653.70   5
  -5   1   2 11654.3 1330.84   3
  -5  -1  -2 10578.4 673.827   1
  -1   5   3 1625.52 822.117   1
  -5  -1  -3 1473.74 414.116   6
   1   5  -3 1372.28 333.117   5
  -1   5  -3 1552.07 403.076   5
  -1   5  -3 1694.42 304.812   1
  -1  -5   3 1607.52 305.523   1
  -1  -5   3 1405.72 372.597   5
   1  -5  -3 1587.43 356.546   2
  -5   1  -3 1319.27 318.722   3
  -1  -5   3 1541.98 650.935   7
   5   1   3 1429.00 321.623   4
   1  -5   3 2670.08 973.525   2
   1   5   3 1493.41 338.042   2
   5  -1  -3 1882.95 289.419   2
   5   1   3 1578.67 340.410   3
   1  -5  -3 1618.26 661.875   6
  -5  -1  -3 1695.82 351.826   4
  -5   1   3 1670.55 224.556   4
   1   5   3 1212.16 351.844   7
   1   5   3 1523.66 326.146   4
  -1   5  -3 1333.28 410.891   4
   1   5  -3 1754.78 382.785   4
   1   5   3 1687.31 642.265   1
  -1   5  -3 1357.05 410.269   7
  -5  -1  -3 1594.59 211.853   5
   1   5  -3 1666.11 437.905   7
  -5  -1  -3 1385.62 377.641   1
  -5  -1   3 1476.16 288.997   5
  -1  -5  -3 1289.17 313.600   2
  -1  -5  -3 1638.83 629.122   6
   1  -5  -3 1739.70 855.314   7
  -5   1  -3 1845.61 391.218   4
   1   5   3 1726.61 226.695   5
  -5  -1   3 1546.78 165.958   4
   1   5  -3 1753.99 251.276   3
  -5  -1   3 1350.20 160.945   3
  -5   1  -3 1395.85 271.539   5
  -5   1   3 1509.56 282.185   5
   5   1  -3 1443.97 287.558   5
  -1   5   3 1428.11 652.598   5
  -1   5  -3 1679.63 367.483   3
  -1   5   3 1226.09 342.647   2
  -5   1   3 2445.90 835.361   3
   5  -1   3 1360.38 769.489   7
  -1   5   3 2001.18 423.945   7
   5  -1   3 1624.76 347.703   3
   1  -5   3 1858.68 575.770   5
   5   1  -3 1839.70 570.451   7
   5  -1   3 1477.13 336.636   4
   5  -1  -3 1828.28 650.053   7
   1  -5   3 1154.68 610.649   7
   5   1   3 1198.52 284.813   2
  -1  -5   3 1356.68 480.781   2
   1  -5   3 1523.27 347.479   1
   1  -5   4 61450.7 3760.83   2
   1  -5   4 47383.6 3777.39   7
  -5   1   4 63807.3 4280.01   3
   5  -1  -4 47790.5 1155.30   2
  -1  -5   4 50856.1 1659.15   1
   5  -1   4 48092.2 1919.17   3
  -5  -1   4 51699.0 1710.33   5
  -1  -5  -4 49674.7 1905.76   2
  -5  -1   4 48218.9 1255.31   4
   5   1   4 50662.7 2039.73   4
  -1   5   4 46165.5 4639.67   1
   1   5   4 50379.6 2019.09   2
  -5   1   4 48699.7 1361.75   4
  -5   1  -4 48218.5 2071.44   4
   1   5   4 52450.5 3394.98   1
  -5  -1  -4 50483.3 2062.88   4
  -1   5   4 50756.9 2181.58   2
  -1   5   4 46658.7 1860.89   4
   5   1   4 42127.6 3697.03   7
  -1   5  -4 48608.9 2223.88   4
  -1  -5   4 47346.1 2637.55   2
   5   1  -4 47492.8 3065.24   7
  -5  -1  -4 48874.6 860.389   5
   1  -5  -4 49287.9 1902.00   2
   1  -5  -4 53305.6 4637.90   7
   1   5  -4 46037.8 1808.86   5
  -5   1  -4 45597.5 1329.77   5
  -1   5  -4 50467.3 1615.26   3
   1  -5   4 50672.4 1792.16   1
  -1   5   4 56884.4 2387.03   5
   1   5  -4 48942.2 1874.15   4
   1   5   4 48060.4 1902.09   4
   5   1  -4 49110.7 1691.79   5
  -1  -5  -4 51416.7 3512.94   6
  -1   5   4 48842.7 2309.84   7
   1   5  -4 50298.5 2611.32   7
   5   1   4 51063.5 1964.08   3
  -1   5   4 48365.2 1150.43   5
   1   5   4 47490.8 2403.14   7
   5  -1   4 48768.1 2066.17   4
  -1  -5   4 42880.7 3614.35   7
  -5   1  -4 47467.3 2467.77   5
  -1   5  -4 50686.4 2093.08   5
   5  -1   4 50170.6 4284.38   7
  -5  -1  -4 45569.0 1683.93   5
   5  -1  -4 54373.0 3591.55   7
  -5   1   4 49454.6 1613.74   5
  -1  -5   4 50148.8 2296.16   5
   5   1   4 48229.3 1920.93   2
   1  -5   4 45692.9 2997.52   5
  -1   5  -4 48048.5 2648.82   7
   1  -5   5 947.604 474.451   2
   1   5  -5 1052.53 283.696   5
  -5   1   5 904.440 223.644   5
  -1   5  -5 787.058 259.596   5
  -5  -1   5 770.531 211.891   5
  -5  -1  -5 960.859 328.579   4
  -5   1  -5 813.435 154.528   5
  -5   1  -5 708.697 125.406   5
   5   1   5 989.925 300.751   3
   1   5   5 638.991 305.136   1
  -1  -5   5 1127.92 425.555   5
  -1  -5   5 410.425 198.891   2
  -1  -5  -5 789.167 271.606   2
  -5  -1   5 826.761 204.770   4
  -1  -5   5 824.327 213.962   1
  -1   5   5 846.541 318.974   7
  -1   5   5 712.452 87.0553   5
  -5   1   5 623.460 467.385   3
  -5   1   5 815.571 213.155   4
  -1   5  -5 724.677 291.480   4
   1   5   5 742.806 273.571   2
   1  -5   5 580.239 384.187   3
   1  -5  -5 149.749 593.986   7
   1  -5   5 856.632 222.131   1
  -1   5   5 883.023 299.371   2
  -1   5   5-822.143 866.161   1
   5   1  -5 977.031 500.781   7
   5  -1   5 798.908 274.911   3
   5  -1  -5 750.840 496.888   7
   5   1   5 972.916 296.684   2
   1  -5  -5 729.774 248.305   2
   1   5  -5 755.552 248.328   4
   1   5   5 740.339 303.649   7
   1   5  -5 1114.34 463.549   7
   5  -1   5 859.959 281.288   2
  -1   5   5 746.958 73.7227   5
  -1  -5   5 819.609 144.384   2
   5   1  -5 703.547 219.468   5
  -5   1  -5 1002.53 347.390   4
  -1   5   6 1871.94 951.737   1
  -1  -5   6 2774.66 688.406   5
  -5  -1   6 2657.10 403.739   5
   5  -1   6 2711.76 499.179   3
   1   5  -6 2403.99 436.010   4
  -5   1  -6 2532.24 552.185   4
   1   5   6 1881.68 507.050   1
   1   5  -6 2448.51 718.813   7
   5  -1  -6 3161.80 973.835   7
   5   1   6 1843.99 415.714   3
   1  -5   6 2104.78 670.308   2
  -5   1   6 2844.28 379.689   5
  -1   5  -6 2160.29 480.342   4
   5   1  -6 2926.15 935.321   7
   1   5  -7 472.457 239.139   4
   5  -1   7 208.062 183.675   3
   5   1   7 255.556 112.626   3
  -1   5  -7 376.271 199.202   4
   1   5   7 741.334 253.021   3
  -5  -2   0 71463.5 1809.55   5
  -5  -2   0 72940.2 1985.87   1
  -2  -5   0 74394.3 1977.64   2
  -5   2   0 75811.2 2388.81   5
   2   5   0 72684.2 2006.89   2
   2  -5   0 78023.7 5186.77   2
   5   2   0 74357.3 1397.66   4
  -2  -5   0 70561.3 2421.05   1
   5  -2   0 74071.7 3294.98   3
  -5   2   0 69713.7 2923.23   3
   5   2   0 73568.6 1841.05   5
   2   5   0 73364.2 2475.19   1
   2   5   0 69461.6 2005.06   5
  -2   5   0 64835.1 3540.94   1
  -2  -5   0 72451.0 2124.58   5
  -2   5   0 69735.0 4775.64   2
   5   2   0 69169.8 1641.16   2
   5   2   0 73360.7 1851.48   3
  -2   5   0 68700.9 3856.33   5
   2  -5   1 33711.2 2002.09   7
   2  -5   1 31421.4 2615.23   2
  -2  -5  -1 32370.3 1386.04   2
  -5   2  -1 30502.2 1591.02   4
   2  -5  -1 37739.4 2618.58   6
   5   2   1 31243.3 1121.67   5
  -2  -5   1 32924.4 1240.12   2
   2   5   1 31105.4 1348.68   2
   5   2   1 31564.6 1143.39   4
  -2   5  -1 29069.9 2435.58   3
   2   5  -1 29595.5 1377.29   5
   2   5   1 32408.7 1790.19   1
  -5  -2  -1 29194.7 1217.22   1
  -2   5   1 24130.3 2464.63   1
  -5  -2  -1 33890.5 1168.74   4
   2   5  -1 33850.2 1575.48   2
   5  -2  -1 51165.3 4621.27   2
  -2   5   1 30887.3 2315.02   2
   2  -5   1 36680.8 2859.37   1
   5   2  -1 30352.2 1123.64   3
  -2  -5   1 30650.9 1449.95   1
   2  -5  -1 34844.1 1908.53   7
  -5   2   1 31863.5 1446.80   5
   5   2  -1 32993.8 1286.83   5
   2   5  -1 34976.8 1347.52   7
  -5  -2  -1 31841.3 1131.85   5
   5   2   1 31951.3 1314.72   3
  -5  -2   1 30415.6 1238.49   5
  -5   2  -1 31223.5 1681.98   3
   2   5   1 30462.5 1212.33   5
   2   5  -1 33893.4 1561.55   1
  -2  -5   1 31935.9 1452.21   5
  -2   5  -1 39470.5 2821.13   1
  -2  -5  -1 31569.9 1424.52   5
   5   2  -1 30575.0 918.244   2
   5   2   1 29939.1 1215.12   2
  -2   5  -1 45038.8 3658.20   5
  -5   2   1 31067.7 2608.08   3
   2  -5  -1 34465.5 2386.43   2
  -2  -5  -1 31946.9 2029.84   1
  -2   5   1 25084.9 2400.24   5
   5  -2   1 32883.2 1745.96   3
  -2  -5  -2 24695.0 1281.02   2
   5   2   2 24354.8 1229.57   3
   2   5  -2 25492.0 1313.08   1
  -2   5   2 26590.3 1825.00   2
  -5  -2  -2 23551.3 884.680   5
   2   5   2 24066.8 1257.22   2
  -2  -5   2 25507.2 1035.45   2
   5   2   2 23812.1 1149.82   4
  -2  -5  -2 25983.7 2653.43   1
   2  -5  -2 28738.6 2488.36   7
   2   5   2 24336.8 1681.42   1
   2   5  -2 21148.4 1742.36   3
   2  -5  -2 24297.5 2190.18   6
   2  -5  -2 24785.6 1592.45   2
   5  -2  -2 26546.9 2453.05   2
  -5  -2  -2 24338.1 1161.05   4
  -2  -5  -2 23091.0 1467.46   5
  -5   2  -2 23616.2 1383.38   4
   5   2  -2 24444.3 1151.33   5
  -2   5   2 22309.3 2790.33   1
   2  -5   2 24304.5 1964.33   1
  -2   5  -2 24275.7 2085.80   3
   5   2  -2 26400.4 1988.70   3
  -2  -5   2 23316.4 1205.72   1
   2  -5   2 27647.8 2430.21   7
  -5   2   2 23226.2 1172.92   5
   2   5   2 25107.7 1579.51   7
  -5   2  -2 22479.6 1357.62   3
   5   2  -2 24731.9 1853.38   7
   2   5  -2 23435.3 1257.68   5
  -2   5  -2 22714.2 1418.19   1
  -2  -5   2 22562.2 1266.62   5
   5  -2  -2 23726.7 2162.81   7
  -5   2   2 23297.1 2962.68   3
   2   5   2 25289.5 962.875   5
   5  -2   2 24500.4 1429.32   3
   5   2   2 24036.8 920.149   5
  -5  -2   2 23613.0 1130.04   5
  -2   5   2 26639.2 1281.60   7
   2   5  -2 26803.0 1429.62   7
  -2   5  -2 24359.9 2155.46   5
  -5  -2  -2 23397.3 1175.76   1
   5   2   2 23248.9 1172.64   2
  -2   5   2 21731.2 2358.87   5
   5   2  -2 23774.7 589.975   2
   2   5   3 17374.8 1424.86   7
   2   5  -3 17084.5 1041.60   4
   5   2  -3 18420.6 1695.33   7
   2  -5  -3 17618.6 1205.95   2
  -5  -2  -3 18194.5 679.974   5
  -5   2  -3 18350.7 1264.36   4
   5  -2  -3 19464.6 1123.09   2
   2   5   3 17902.3 1104.91   4
  -5  -2  -3 18492.0 1129.15   4
   2   5  -3 17643.1 1113.38   5
   5  -2   3 21607.2 2584.40   7
  -2   5  -3 18630.4 1344.43   3
  -2  -5   3 17395.2 2024.78   7
   2  -5   3 19138.0 2070.04   3
   2   5  -3 16965.5 499.062   3
  -2   5  -3 19362.1 994.923   1
   2  -5  -3 19127.1 2401.32   7
   5  -2  -3 19413.8 2079.99   7
   2  -5   3 17746.4 2183.17   7
   2   5  -3 17865.5 1388.15   7
  -5  -2  -3 16188.5 1469.05   1
   2  -5   3 17218.0 1432.01   1
   2   5   3 18973.3 1544.06   1
  -2   5   3 14848.6 2581.28   1
  -2   5   3 19723.3 1284.62   7
  -2  -5  -3 15612.9 2511.80   1
  -2  -5  -3 17124.7 1968.52   6
  -2   5  -3 16709.3 1512.77   4
  -5  -2  -3 18940.0 1564.81   6
  -5   2   3 22430.5 3070.35   3
   5   2   3 18860.0 1152.24   3
  -5   2  -3 17529.0 1190.89   3
  -2  -5   3 18051.9 1038.67   1
   5   2  -3 17469.6 1009.51   5
   2   5   3 18349.1 1159.04   2
  -5   2   3 16725.2 952.364   5
   5   2   3 18334.3 1126.91   4
   2   5   3 18933.8 651.068   5
  -2   5   3 20679.8 1524.63   2
   5  -2   3 18661.5 1230.22   3
  -2  -5   3 20092.9 853.899   2
  -5  -2   3 18137.2 1029.14   5
  -2   5  -3 15472.2 1452.82   5
  -2  -5   3 18035.3 1182.79   5
  -5   2  -3 13503.5 1630.10   5
  -2   5   3 14681.9 1945.59   5
   5   2   3 18304.6 1117.07   2
  -2  -5  -3 18567.4 1143.02   2
   2   5  -4 30620.0 1344.09   4
   5   2   4 31548.8 1560.26   2
  -2  -5   4 30436.7 1331.67   1
   5   2  -4 30358.1 1368.72   5
   2  -5   4 29941.3 2955.53   7
   5  -2  -4 30372.5 1129.66   2
   5  -2  -4 31701.7 2884.58   7
  -5   2  -4 28832.8 2104.83   5
   2  -5  -4 29673.1 3360.01   7
   2   5   4 31188.1 2042.53   7
  -2   5  -4 34594.1 2017.65   4
   2   5   4 30916.1 1575.16   2
   5   2   4 30408.0 1565.77   4
  -2   5   4 31338.8 1080.52   5
  -2  -5   4 30626.8 827.405   2
   2  -5   4 30433.2 1689.66   1
   2  -5   4 28953.4 2263.84   3
  -2   5  -4 30832.4 1458.90   3
   2   5   4 30288.7 1520.17   4
  -5   2   4 30106.5 1158.60   4
  -5  -2  -4 31416.1 1615.52   4
  -2   5   4 30027.7 1472.74   4
  -2   5   4 22410.0 3225.64   1
  -5  -2   4 30404.4 1361.87   5
  -2   5   4 30347.8 1850.81   2
  -2  -5   4 23405.8 2576.92   7
   5   2  -4 31558.6 2384.31   7
   2   5  -4 32197.3 2109.02   7
   2  -5  -4 32040.5 1542.42   2
   5  -2   4 30898.4 1616.33   3
  -2  -5  -4 31826.0 2704.48   6
  -5  -2  -4 30992.5 2111.45   6
  -5   2   4 25390.4 1797.04   6
  -5   2  -4 33161.5 1789.79   4
  -2  -5  -4 31870.5 1536.24   2
  -5   2   4 30932.3 1272.88   5
  -2   5   4 30338.5 1807.75   7
   2   5  -4 30115.5 1450.01   5
  -2   5  -4 30052.6 1778.63   5
  -2  -5   4 31813.8 1678.88   5
   5   2   4 33758.6 1599.95   3
  -5   2   4 24921.6 2798.18   3
   2   5   4 33651.9 2036.37   1
  -2   5   4 28516.1 2582.94   5
   5   2   4 24705.6 2736.62   7
   5  -2   4 34143.5 3618.93   7
   2  -5  -5 10461.0 2213.04   7
  -2   5   5 8090.07 1961.63   1
  -2   5  -5 9711.32 1051.30   4
   5  -2  -5 9393.83 1713.57   7
  -5   2   5 8624.04 676.480   4
   2   5  -5 9992.94 794.436   4
  -5   2  -5 9242.01 996.042   4
  -2   5   5 9920.55 1087.88   2
   2  -5  -5 9803.25 847.005   2
   5   2  -5 9135.84 770.035   5
  -2  -5   5 9464.15 742.225   1
   2  -5   5 9831.73 1303.95   3
   2   5  -5 8716.30 785.155   5
   5  -2   5 9949.54 951.506   3
  -2   5  -5 8399.01 838.576   5
   5   2  -5 10876.3 1503.09   7
  -5   2  -5 8893.78 668.751   5
  -2   5   5 7379.88 983.911   7
   5   2   5 10435.8 923.693   3
   2   5   5 9784.35 1018.90   1
  -2   5   5 10309.7 1192.01   5
  -5   2   5 6620.91 1388.21   3
  -5   2   5 10619.1 728.719   5
  -5  -2   5 9145.44 765.207   5
  -5   2  -5 9312.76 732.537   5
  -2  -5   5 9689.29 1018.11   5
   5  -2   5 9164.53 894.031   2
  -2   5   5 9982.58 483.240   5
   5  -2  -5 9579.83 594.052   2
   2   5  -5 9716.55 1274.59   7
   2  -5   6 5218.27 980.286   3
   5  -2  -6 4883.93 1347.58   7
   5   2  -6 7145.54 1325.47   7
   2  -5  -6 5302.14 629.575   2
   2  -5  -6 6382.58 1858.20   7
   5  -2   6 6123.48 764.622   3
  -5   2  -6 6318.06 866.838   4
   2   5   6 5643.25 685.741   1
  -2   5   6 5075.65 1576.55   1
  -5   2   6 5854.14 526.047   5
   5   2   6 5612.41 705.721   3
  -2   5  -6 6224.22 858.999   4
   2   5   6 6043.47 704.492   3
  -5  -2   6 6196.73 640.916   5
   2   5  -6 6876.35 1170.40   7
  -2  -5   6 6186.13 909.336   5
   2   5  -6 5878.71 648.835   4
   2   5   7 1988.55 409.868   3
  -2   5  -7 2977.21 614.218   4
   5   2   7 2555.40 496.097   3
  -3   5   0 2429.15 778.176   1
  -3   5   0 2526.68 851.611   5
  -3  -5   0 3529.59 531.875   1
   3   5   0 2849.29 382.624   2
  -5  -3   0 3615.99 469.780   1
   5   3   0 4318.40 448.532   3
   5   3   0 3961.96 437.654   5
   3   5   0 3475.52 512.956   1
  -3  -5   0 3773.87 428.403   2
  -3   5   0 2319.26 709.201   3
   5   3   0 3756.93 319.753   4
  -5   3   0 3314.28 877.816   3
   5  -3   0 3393.81 1004.20   3
  -5  -3   0 3464.10 411.275   5
   3   5   0 3581.76 444.913   5
  -3  -5   0 4115.45 493.751   5
   3  -5   0 2313.21 750.796   2
   5   3   0 3971.71 406.223   2
  -5  -3   1 28042.6 1315.79   1
  -3  -5  -1 29960.5 1315.53   2
   5   3  -1 30471.0 957.159   2
  -3  -5   1 28180.9 1397.69   1
  -3   5  -1 27674.1 2035.84   1
   3   5   1 27909.9 1270.82   2
   5   3  -1 27697.8 553.174   4
   3   5  -1 29599.4 1221.98   2
  -3   5   1 28370.0 2960.51   2
   3  -5  -1 29768.8 2832.83   2
  -5  -3  -1 28755.5 1330.32   1
   5  -3   1 27717.7 1975.13   3
   5   3   1 28185.3 1247.30   3
  -5   3  -1 25788.4 1883.09   3
   5  -3  -1 32259.5 2960.44   2
   3  -5  -1 35413.5 2343.13   6
   3   5  -1 30319.8 1419.52   7
   3  -5  -1 31138.7 1973.23   7
  -3   5  -1 29942.5 2841.72   3
   3   5   1 28216.0 1506.64   1
   3   5  -1 27442.0 1285.75   5
  -5   3   1 27477.7 1138.00   6
  -3   5   1 35656.0 3597.77   1
   5   3  -1 28432.2 1026.64   3
  -3  -5   1 28578.4 1043.96   2
   3  -5   1 43313.3 3451.49   2
   5   3   1 27421.7 1074.12   4
   5   3   1 28155.5 1075.45   5
  -5  -3  -1 26919.7 1059.29   5
   3   5  -1 30362.0 1467.89   1
  -5  -3   1 28472.3 1234.78   5
  -3  -5  -1 27508.9 1688.02   1
   3   5   1 27753.2 1128.57   5
  -3  -5   1 28077.3 1330.72   5
  -3  -5  -1 28098.7 1235.62   5
  -5   3   1 36788.5 3985.39   3
  -3   5  -1 25611.9 2200.29   5
   5   3  -1 28524.5 1234.73   5
   5   3   1 27499.9 1179.99   2
   5   3   2 95938.0 2423.41   2
  -3  -5  -2 99353.3 4313.02   1
  -3  -5   2 99557.6 1627.55   2
  -3   5   2 90892.2 4126.16   2
  -5  -3   2 99652.9 2536.62   1
   3  -5  -2 107864. 3841.45   2
   3   5   2 98807.2 2555.22   2
  -5   3  -2 98917.8 3282.11   4
   5   3  -2 96965.9 1268.29   2
   5   3   2 98200.8 2339.83   4
  -3   5  -2 109494. 4970.28   5
   3   5   2 96555.9 2386.70   4
   5   3   2 100450. 1878.69   5
  -5   3   2 98548.2 2638.15   5
   5  -3  -2 106490. 4999.69   2
   5  -3  -2 99636.5 4671.41   7
   3   5  -2 104833. 2959.71   7
   3   5  -2 98354.3 2527.29   5
   5   3  -2 96750.7 2371.83   5
  -3   5  -2 90599.9 4119.37   3
   5   3   2 102424. 2141.80   1
   3  -5   2 111756. 5560.50   2
   3  -5  -2 110482. 4803.78   7
  -5   3   2 91814.9 2620.60   6
   3   5  -2 99036.7 3731.27   2
   3  -5   2 89215.6 3627.13   7
   5   3  -2 99120.8 2120.31   3
  -5   3  -2 125580. 4381.96   1
   5   3   2 102456. 2547.17   3
  -5  -3  -2 97648.7 1875.50   5
   5   3  -2 103833. 3628.38   7
  -3  -5   2 98647.8 2532.58   1
  -5   3  -2 99423.7 3243.38   3
  -5  -3  -2 99547.4 2783.07   1
  -5   3   2 109681. 5725.54   3
  -3  -5   2 98080.7 2589.10   5
  -3   5   2 133209. 7299.74   1
  -3  -5  -2 100633. 2560.49   2
  -5  -3   2 98466.1 2417.66   5
  -3   5  -2 100405. 3525.78   1
   5  -3   2 99430.5 3279.51   3
  -3  -5  -2 96691.4 2348.86   5
   3   5   2 95326.5 1830.92   5
   3   5   2 99582.7 2919.00   1
   3  -5   2 119805. 5789.24   3
   3   5   2 97953.4 3605.43   7
   3   5   3 17041.4 614.956   5
   5   3   3 18352.3 857.680   1
   3   5   3 17566.1 1135.49   2
  -3   5  -3 17737.5 1635.53   4
   3   5  -3 16261.9 870.946   4
   3  -5  -3 17645.1 1287.22   2
   5  -3   3 16941.3 1306.56   3
  -3  -5  -3 16791.7 2771.06   1
   5  -3  -3 17963.1 1264.27   2
  -3   5  -3 17399.5 965.558   1
   3   5   3 15936.7 1039.43   4
  -5   3   3 15163.4 1234.13   6
   3  -5   3 15178.3 1704.65   3
  -5   3   3 18025.8 1048.77   5
  -3  -5   3 17567.8 1054.45   1
  -3   5   3 18151.7 1275.40   7
  -3  -5  -3 16654.4 1927.56   6
   5   3  -3 18258.0 1620.03   7
   3  -5   3 14088.6 1607.37   7
   3  -5  -3 16371.2 2266.59   7
  -5  -3  -3 18226.4 718.843   5
   5  -3   3 16144.9 1932.21   7
   5   3   3 15640.7 1037.22   4
   3   5   3 17401.4 1231.19   1
  -5  -3   3 16813.8 1030.63   5
  -5   3  -3 15483.6 575.573   1
   3   5  -3 17244.5 1088.13   5
  -5  -3  -3 17682.3 1629.09   6
  -3  -5   3 16430.3 1100.80   5
   5  -3  -3 17350.2 2063.32   7
  -3  -5   3 16339.4 438.551   2
  -5   3  -3 16397.1 1241.19   3
  -3  -5  -3 17286.0 1114.57   2
  -5   3  -3 16308.9 1686.71   5
  -5  -3   3 18401.2 1120.18   1
   5   3  -3 17540.3 1042.22   5
  -5   3   3 14294.7 1948.93   3
  -3   5   3 17251.4 1612.97   2
  -3   5   3 20051.7 3059.45   1
   3   5  -3 17609.6 1397.73   7
  -5   3  -3 17260.6 1350.46   4
   5   3   3 18492.1 1149.63   3
  -3   5  -3 15014.3 1679.90   5
   5   3   3 16894.9 1093.12   2
  -5  -3  -3 16701.4 1675.27   1
  -3  -5  -3 16826.9 1392.34   5
  -3   5  -3 16655.9 1398.95   3
   3   5   3 18045.3 1605.59   7
  -5   3   4 959.317 493.072   2
  -3   5   4 1826.00 299.553   5
   3   5  -4 1328.57 318.493   5
   3   5   4 1372.63 335.097   4
   5   3   4 1652.47 368.812   2
  -5  -3   4 922.399 253.879   5
   5   3   4 3132.45 324.606   1
   5   3  -4 1328.25 303.409   5
  -5   3  -4 865.933 424.490   5
   3  -5  -4 1737.09 387.469   2
  -3  -5  -4 990.553 491.868   6
   5  -3   4 2007.35 763.633   7
   3   5  -4 1857.21 296.686   4
  -5  -3   4 1748.94 353.259   1
  -5   3   4 831.756 365.149   6
  -3  -5   4 1314.38 302.159   1
  -3   5  -4 1415.35 424.841   4
   5   3   4 1475.83 357.277   4
  -5   3  -4 1460.16 415.013   4
  -5   3  -4 1671.96 406.364   3
  -5   3   4 1092.53 579.718   3
   5  -3  -4 1657.86 757.134   7
   5   3  -4 2170.15 614.501   7
   5  -3   4 1180.74 361.839   3
  -3  -5   4 483.334 477.030   7
  -3   5   4 1709.93 433.725   7
   5   3   4 822.429 474.937   7
   3   5  -4 1614.86 489.799   7
   3   5   4 1210.22 507.681   7
   5  -3   4 1442.04 554.506   6
   3   5   4 1364.34 346.368   1
  -3   5   4 2358.36 1441.72   1
  -5  -3  -4 1284.95 479.628   6
   5  -3  -4 1760.82 321.778   2
  -3   5  -4 1254.15 426.165   5
   3  -5  -4 2287.99 970.894   7
  -3  -5   4 1524.14 355.243   5
   3   5   4 1256.64 321.990   2
  -5   3   4 1607.80 306.369   5
  -3   5   4 1575.38 475.582   2
   3  -5   4 1577.67 631.280   7
   3  -5   4 2172.63 635.923   3
  -5   3   4 1266.73 265.364   4
  -3   5  -4 1531.06 370.894   3
   5   3   4 1190.38 320.279   3
  -5   3   5 5159.71 1140.23   2
   3  -5  -5 7321.99 737.812   2
   5  -3  -5 8697.26 1738.33   7
  -5  -3   5 7664.41 731.272   5
   3   5  -5 8327.39 666.478   4
   3   5  -5 9044.93 1241.03   7
  -5  -3   5 8089.41 761.967   1
  -3   5  -5 8745.02 1068.07   4
   3   5   5 8204.82 774.403   1
  -5   3  -5 8362.67 1001.36   4
  -5   3   5 7050.60 644.950   4
  -3   5   5 6854.58 1019.02   2
  -3   5   5 7855.14 779.525   4
  -3   5  -5 7551.58 857.961   5
  -3  -5   5 8517.04 748.858   1
   5   3  -5 9706.58 1385.21   7
   5  -3   5 10454.9 1606.67   6
   5  -3   5 8071.95 911.298   3
  -5   3  -5 8248.19 842.288   5
   5   3   5 9146.69 874.062   3
   3  -5   5 8830.21 1630.02   6
   3   5  -5 7773.35 756.481   5
   5   3  -5 7462.96 718.396   5
   3  -5   5 7792.14 1125.55   3
  -3   5   5 8660.34 548.042   5
  -5   3   5 9026.73 676.191   5
   3  -5  -5 7403.42 1830.78   7
  -3  -5   5 7628.53 851.694   5
   5  -3  -5 7386.77 608.331   2
  -3   5   5 7701.15 1959.51   1
  -5   3   5 4845.95 1160.83   3
  -3   5   5 5771.48 1087.16   5
   5  -3   6 26507.1 1699.55   3
  -5   3   6 26391.5 1074.54   5
   5   3   6 27227.8 1551.04   3
  -3   5  -6 29855.3 1982.23   4
  -5   3  -6 28136.2 1901.28   4
   3   5  -6 27160.1 1276.39   4
   5   3  -6 31335.4 2687.58   7
   5  -3  -6 30661.0 3477.01   7
   3   5  -6 27528.8 2328.99   7
   3  -5  -6 27529.7 1385.56   2
   3   5   6 26105.4 1482.05   3
   3  -5   6 26367.9 2125.98   3
  -5  -3   6 25720.0 1376.75   5
   3  -5  -6 26004.4 3661.61   7
  -3  -5   6 25804.5 1673.36   5
   4  -5   0 36703.5 2830.97   2
   4   5   0 34080.6 1563.93   1
   4   5   0 33796.6 1297.03   2
   4   5   0 33743.7 1354.24   5
   5   4   0 34883.9 1041.21   4
  -5  -4   0 35035.8 1550.88   1
   5   4   0 34911.5 1258.68   2
  -4   5   0 43014.8 3582.89   1
  -5   4   0 32722.9 3368.21   3
  -4  -5   0 35121.3 1643.58   1
   5   4   0 35220.1 1300.20   3
  -5  -4   0 35387.6 1386.45   5
   5   4   0 35374.5 1355.91   5
  -4  -5   0 33515.5 1409.04   5
  -4  -5   0 35696.8 1307.87   2
  -4   5   0 32659.9 2650.14   3
  -4   5   1 64399.2 3976.35   3
   4   5  -1 73715.7 2312.35   1
   5   4   1 70462.5 1973.76   2
   5   4  -1 72293.2 1587.34   2
   4   5   1 75859.3 2120.13   2
   4  -5  -1 58495.0 3928.69   2
  -5  -4   1 72399.0 2225.17   1
   5  -4  -1 63593.2 3765.58   2
   4   5   1 75475.6 2332.27   1
  -4   5  -1 55982.0 2975.71   1
   5   4   1 72756.2 1785.26   4
   5   4  -1 73858.8 1139.51   4
   5   4   1 74515.5 2095.85   1
   4  -5  -1 81772.5 3843.59   7
  -4  -5   1 73368.1 2304.62   1
   5   4   1 73525.6 2055.22   3
   5   4   1 74306.8 1809.06   5
  -5   4   1 81641.9 4808.87   3
  -4  -5  -1 73169.5 2052.28   2
  -4   5  -1 56070.5 3521.19   5
   5   4  -1 74100.0 1674.00   3
   4  -5   1 106750. 6192.79   2
  -5   4   1 72770.2 1944.23   6
  -4   5  -1 80026.8 5032.14   3
   4   5   1 74086.7 1839.46   5
  -5   4  -1 69282.8 3804.00   3
   5   4  -1 76184.6 2094.52   5
   4   5  -1 73052.5 1773.84   2
   5  -4   1 71594.0 3997.94   3
   4   5  -1 72932.1 2107.54   5
  -5  -4   1 75763.0 2138.63   5
  -5  -4  -1 72390.7 1863.43   5
  -4  -5   1 71819.3 2159.82   5
  -4  -5  -1 74494.5 2002.68   5
  -4  -5  -1 72971.0 2595.80   1
  -4  -5   1 73890.3 1644.25   2
  -5  -4  -1 69256.8 2265.33   1
   5   4   2 64707.6 2028.95   2
   4   5  -2 66564.9 2527.49   7
  -5  -4   2 64616.1 2042.30   5
  -5   4  -2 67226.9 3220.60   4
   5   4   2 68381.7 1920.39   1
   5  -4  -2 64171.0 3881.30   7
  -5  -4   2 63211.4 2066.13   1
   5   4   2 63189.0 2048.34   3
   5   4  -2 67551.5 2818.75   7
   5   4   2 64946.6 1919.93   4
  -5   4  -2 51788.0 2429.90   1
   5   4  -2 65183.4 1296.76   2
   4   5   2 60742.4 1896.68   4
   4  -5  -2 70180.7 3654.70   2
   4   5   2 64276.3 2140.26   1
  -4  -5   2 64910.6 2104.75   1
   5  -4  -2 66505.4 4097.94   2
   4  -5   2 64160.1 2911.41   7
   4   5   2 65621.2 2093.47   2
   4   5  -2 66945.7 2055.05   2
   5   4  -2 65611.6 2043.68   5
   4   5  -2 61861.3 1177.30   3
  -4  -5   2 62675.0 1212.21   2
  -4   5   2 54365.0 4050.21   2
   5   4   2 63842.2 1518.06   5
  -4   5  -2 60192.1 3396.59   3
  -4   5  -2 56808.7 3166.66   5
  -5   4   2 61156.9 2182.62   6
   4   5  -2 63397.0 2048.51   5
  -5   4   2 64495.4 2397.66   5
  -5  -4  -2 64603.4 2543.32   1
  -5   4  -2 63074.0 3052.70   3
   5  -4   2 69617.5 3297.96   3
  -5  -4  -2 65394.9 1651.47   5
   5   4  -2 61996.1 1303.32   3
   4  -5  -2 65286.3 3688.15   7
  -4  -5  -2 64809.0 1803.57   5
   4  -5   2 69917.6 4110.98   3
  -4   5  -2 69598.2 2895.67   1
  -5   4   2 56955.3 3651.87   3
  -4  -5  -2 63970.8 3049.75   1
   4   5   2 64089.3 1531.13   5
  -4  -5  -2 64177.6 2065.35   2
  -4  -5   2 66406.5 2142.90   5
  -5   4  -2 56106.0 3678.43   5
  -5  -4  -3 48544.7 2942.74   6
   5   4   3 52531.5 1958.65   2
  -4   5   3 48622.8 2356.75   6
  -5  -4  -3 48955.2 3188.48   1
   4   5   3 50633.7 1946.28   2
   5   4  -3 51311.0 2618.63   7
  -5  -4   3 52161.8 1912.07   1
  -4   5  -3 53972.2 2989.23   4
   5  -4  -3 50343.8 3632.56   7
  -5   4  -3 51154.4 2640.67   4
   5   4   3 52041.8 1623.13   1
  -5   4  -3 52885.6 2505.32   3
   4   5  -3 52874.0 1288.74   4
   4  -5   3 51868.3 3107.86   3
   5   4   3 52912.5 1229.21   5
   4  -5  -3 54424.2 2461.09   2
   5   4   3 47256.1 3454.63   7
  -4  -5   3 50904.4 1943.49   5
  -4  -5  -3 49655.0 3917.34   1
   5   4   3 49223.8 1833.19   4
   5  -4  -3 55967.9 2529.78   2
   4   5   3 50321.0 1861.58   4
  -5  -4   3 51656.1 1887.43   5
  -4  -5   3 50161.8 1850.67   1
  -5   4   3 52653.5 1947.59   5
   4   5  -3 50891.2 2424.16   7
  -4   5  -3 58439.4 3488.75   5
   5  -4   3 61170.5 2576.47   6
  -4  -5  -3 47526.0 3220.19   6
  -4   5   3 43295.7 3096.10   2
  -4   5  -3 48544.8 1720.19   1
  -5   4  -3 48672.4 2859.84   5
   4   5   3 52232.1 3052.78   7
   4  -5   3 47831.3 2786.35   7
  -4  -5  -3 50299.6 1712.86   5
   5  -4   3 56801.9 2754.85   3
   4   5   3 52844.4 1914.27   1
   5   4   3 54973.3 2010.74   3
  -5   4   3 38019.3 2963.22   2
   4   5   3 50819.0 1144.32   5
  -5   4   3 48349.7 2222.19   6
   4  -5  -3 53360.8 3983.40   7
  -4   5   3 52387.5 2029.15   5
   5   4  -3 51053.0 1866.35   5
  -5   4  -3 47507.0 1559.80   1
   4   5  -3 52843.6 1925.07   5
  -5   4   3 36372.1 3063.79   3
  -5  -4  -3 50516.9 1333.40   5
   5  -4   3 50622.9 3092.15   7
  -4   5  -3 53562.2 2706.95   3
   5  -4  -4 15964.3 2316.08   7
   5  -4   4 15778.6 1419.84   3
   5   4   4 15548.6 1130.22   2
   4  -5  -4 14369.9 1100.85   2
  -5  -4   4 17371.5 1111.10   1
   4   5  -4 15605.8 1073.67   5
   5   4   4 16558.5 860.144   1
  -4   5  -4 16178.9 1556.59   4
  -5   4  -4 16117.8 1450.99   4
   5   4   4 13798.2 1049.46   4
   4   5   4 15359.0 1099.90   4
   4   5  -4 15912.4 743.421   4
   4  -5   4 11928.6 1481.96   7
  -4  -5   4 16257.7 1061.02   1
   4  -5   4 14707.3 1559.78   3
   4   5  -4 15888.3 1511.74   7
   4  -5  -4 16861.6 2590.26   7
   5   4   4 14187.0 1874.10   7
  -5   4   4 13233.8 1288.60   6
  -5  -4  -4 23161.9 3757.45   1
   5   4  -4 16703.1 1627.82   7
  -5   4   4 10837.5 1784.43   2
   5  -4   4 17298.6 1643.49   6
  -5  -4  -4 15138.6 1652.60   6
   5  -4   4 13612.8 1705.72   7
  -4   5  -4 17035.6 1360.21   3
  -4   5   4 15914.2 955.057   5
   5   4   4 16165.9 1135.46   3
  -4   5  -4 12428.0 1429.91   5
   5   4  -4 15585.0 1049.72   5
  -4   5   4 12951.3 1606.72   2
   4  -5   4 19166.8 1909.37   6
  -5   4  -4 15422.1 1285.06   3
  -5   4   4 15689.1 967.045   5
  -5  -4   4 15338.6 1059.03   5
   5  -4  -4 14493.6 1035.26   2
  -4  -5  -4 14315.7 1753.88   6
  -4  -5   4 14441.3 1075.71   5
   4   5   4 15846.5 1145.76   2
  -4   5   4 13498.1 1352.98   6
   4   5   4 15848.9 1686.39   7
  -5   4  -4 16949.3 1831.80   5
   4   5   4 15130.9 994.986   1
  -4   5   4 17087.3 2609.27   1
   4  -5  -5 23545.8 1324.45   2
   5  -4  -5 22784.6 1176.78   2
  -4   5  -5 20507.3 1535.74   5
   5  -4  -5 22269.7 3020.93   7
   5   4   5 24455.4 938.927   1
   5   4  -5 24776.4 2138.65   7
  -4   5  -5 25835.9 1943.51   4
  -5   4  -5 23991.7 1800.89   4
  -5   4   5 21672.8 1196.40   4
  -4   5   5 20905.4 1246.95   4
   4   5  -5 26563.8 1046.35   4
  -4  -5   5 24261.2 1301.61   1
   4  -5  -5 21697.8 3128.40   7
   4   5   5 24529.2 1175.35   1
   5   4   5 25272.0 1465.68   3
   4  -5   5 27477.6 2115.14   3
  -4   5   5 30519.2 3893.61   1
  -4  -5   5 23520.8 1429.04   5
  -4   5   5 19127.3 1976.01   2
   4   5   5 25043.6 1451.89   3
  -5   4   5 24343.7 1120.10   5
   4  -5   5 24702.4 2172.32   6
  -5   4   5 16196.0 2227.87   2
   5   4  -5 22565.8 1290.75   5
  -4   5   5 24715.7 1044.21   5
   4   5  -5 25151.2 2097.58   7
  -5  -4   5 23297.9 1342.28   5
   5  -4   5 23740.2 1742.05   3
  -5  -4   5 22874.7 1285.24   1
  -5   4  -5 20271.0 1509.96   5
   5  -4   5 22703.6 2003.64   6
   4   5  -5 21546.6 1278.69   5
   5  -4  -6 14107.2 2529.30   7
  -5  -4   6 16672.6 1167.66   5
   4   5  -6 17143.2 1832.11   7
  -4   5  -6 18915.6 1663.35   4
  -5   4  -6 18198.1 1601.78   4
   4  -5   6 16914.6 1705.22   3
  -5   4   6 16090.1 2522.69   1
   5   4  -6 19078.7 2019.39   7
   5   4   6 16765.8 1228.75   3
   5  -4   6 16126.9 1476.39   3
   4  -5  -6 15453.9 1029.57   2
   4   5   6 15973.9 1186.97   3
   4  -5  -6 17660.3 2979.19   7
  -4   5   6 15312.3 2561.83   1
  -4  -5   6 16763.1 1282.16   5
  -5  -5   0 84951.3 2275.64   5
   5   5   0 86313.8 2101.98   2
  -5  -5   0 88513.8 2094.71   2
   5   5   0 87028.5 2527.86   1
   5   5   0 88367.3 1813.75   4
  -5  -5   0 90262.0 2685.74   1
   5   5   0 86551.5 2226.87   5
  -5   5   0 94096.4 4856.12   3
   5   5  -1 173.410 119.430   5
  -5  -5  -1-13.3090 81.5846   1
  -5  -5   1 10.4520 94.8120   5
  -5   5  -1 470.840 345.639   1
   5   5   1-19.8319 63.5269   5
   5   5   1 145.997 101.420   4
   5  -5   1 152.273 412.011   3
   5   5   1 166.906 115.093   2
  -5  -5  -1 131.066 111.569   5
   5   5   1 0.64201 81.0455   1
   5  -5   1-149.431 455.944   2
  -5   5   1 32.4678 233.117   3
  -5   5  -1 79.7158 431.153   3
   5  -5  -1 52.5322 205.896   2
   5   5  -1 305.721 106.921   3
   5   5  -1 89.8204 83.9199   2
  -5  -5   1-11.3241 90.5938   1
   5   5   2 7597.48 720.715   2
  -5   5  -2 6766.37 876.512   1
  -5  -5  -2 8128.68 1015.56   1
   5   5  -2 8340.69 966.098   7
   5   5   2 6751.65 667.866   1
   5   5   2 6168.42 611.629   4
  -5  -5   2 7059.12 723.363   1
   5   5  -2 7631.90 561.438   2
   5  -5  -2 7509.43 1441.01   2
   5  -5   2 7543.07 1340.34   3
  -5   5   2 4755.34 1055.06   3
   5   5  -2 7390.06 451.984   3
   5   5  -2 7793.71 737.298   5
  -5  -5  -2 7288.79 612.003   5
  -5   5  -2 6432.97 1160.95   3
   5  -5   2 7388.20 513.808   6
   5   5   2 7562.85 545.255   5
   5  -5  -2 7759.76 1407.52   7
  -5  -5   2 7093.43 718.936   5
  -5   5  -2 4472.27 956.105   5
  -5   5  -3 283.061 185.814   5
   5  -5  -3 2.81162 466.931   7
   5  -5   3 122.712 101.377   6
  -5  -5  -3 62.4482 320.926   1
  -5   5  -3 117.979 119.585   1
  -5  -5   3 137.534 151.857   5
  -5   5  -3 94.7020 300.476   4
  -5  -5  -3 13.6191 208.871   6
   5   5  -3 1.14483 162.426   7
   5   5  -3-48.7361 105.136   5
   5  -5   3 326.115 259.354   7
   5   5   3 239.751 292.817   7
  -5   5   3-36.4725 179.584   6
  -5  -5  -3 89.0617 100.458   5
   5   5   3 532.360 197.997   1
   5   5  -3 46.6780 41.7919   4
   5  -5  -3 349.259 248.912   2
   5  -5   3 189.430 290.255   3
   5   5   3 177.799 141.005   2
  -5  -5   3 170.760 120.670   1
  -5   5  -3-93.4041 293.518   3
  -5   5   3 58.0395 91.1397   5
   5   5   3 56.0395 49.5704   5
   5   5   3 143.051 129.217   4
  -5   5   3-408.594 410.406   2
   5  -5  -4 40400.2 3915.38   7
   5   5   4 37971.1 2879.96   7
   5  -5  -4 40724.3 1944.97   2
   5  -5   4 43147.3 2704.84   3
  -5  -5   4 41394.9 1763.77   1
   5   5  -4 41970.1 960.458   4
   5   5  -4 43278.9 2536.58   7
   5  -5   4 42544.2 2259.92   6
  -5   5   4 37845.9 2213.01   6
  -5   5  -4 43807.3 2675.28   4
   5   5  -4 39352.7 1745.86   5
   5  -5   4 35916.5 2471.07   7
  -5  -5  -4 55920.6 6092.95   1
   5   5   4 43298.7 1902.10   3
  -5  -5  -4 40626.3 2871.43   6
  -5   5   4 40656.9 1658.20   5
  -5  -5   4 40617.0 1812.85   5
  -5  -5  -4 29525.4 1687.18   5
   5   5   4 39392.1 1503.15   1
  -5   5   4 27429.6 2850.46   2
  -5   5  -4 41615.5 2310.06   3
  -5   5  -4 46480.9 3173.38   5
  -5   5   5 143.872 103.663   5
  -5  -5   5 203.099 140.363   5
   5   5   5 111.145 104.804   3
  -5   5   5 574.790 505.740   1
  -5   5  -5 50.2184 225.408   4
   5  -5   5-53.8857 179.098   6
  -5   5   5 150.441 131.919   4
   5  -5  -5 125.890 129.759   2
   5   5  -5 93.9668 269.022   7
   5  -5   5 482.063 317.713   3
  -5  -5  -5-235.964 275.588   6
   5   5   5 219.869 125.529   1
  -5   5  -5 186.210 244.100   5
  -5  -5   5 85.1603 153.976   1
  -5   5  -5 51.5889 123.524   3
  -5   5   5 199.215 461.171   2
   5  -5  -6 503.482 748.032   7
  -5   5   6 1604.60 981.951   1
   5   5  -6 2526.54 741.480   7
   5   5   6 1947.53 451.058   3
   5  -5   6 1835.08 597.209   3
  -5   5  -6 2255.08 600.243   4
  -5  -5   6 1918.87 429.114   5
   0  -6   0 25779.8 2175.06   1
  -6   0   0 27185.6 1014.67   4
   0  -6   0 32629.9 2033.90   2
   0   6   0 27931.4 2210.55   1
   6   0   0 27394.1 1433.14   3
  -6   0   0 27497.3 1284.08   3
  -6   0   0 29875.1 1308.82   5
   0   6   0 30400.7 1989.33   2
   0   6   0 28059.2 1944.48   5
   0  -6   0 30900.3 2228.23   5
   0  -6   1 162.414 107.124   1
   0  -6   1 242.889 249.983   5
   0  -6  -1 35.1834 255.263   5
   0   6   1 233.960 183.961   2
   0   6  -1 81.0061 123.085   5
   6   0  -1-7.64511 233.299   3
  -6   0   1 68.1518 71.1754   4
  -6   0   1 39.1306 67.8550   3
  -6   0  -1 121.332 108.690   4
   0   6  -1 225.173 92.9606   7
   0   6  -1 1090.29 379.614   1
   0   6   1 109.852 61.4129   7
   0   6   1-1.26564 187.842   5
   0  -6  -1 5.39174 120.491   2
   0  -6   1 227.168 283.940   2
   6   0   1 216.850 161.898   3
   0  -6  -1-196.371 598.330   1
   0   6   1 221.630 404.945   1
  -6   0  -1 131.885 132.142   3
  -6   0   1 115.886 103.110   5
   0   6  -1 28.1810 363.337   2
   6   0  -1 77.4537 70.1276   5
  -6   0  -1 91.2769 95.2159   5
   0  -6  -2 176165. 3931.18   2
   6   0   2 172742. 3409.56   4
  -6   0  -2 169901. 3327.03   4
   0   6  -2 177246. 3957.73   1
   0   6   2 170325. 3919.98   2
   0  -6   2 181866. 5912.47   7
  -6   0   2 164903. 2963.51   3
   0   6  -2 180237. 5553.74   3
   0   6   2 215565. 8989.17   1
   0   6  -2 183170. 3670.62   7
   6   0  -2 218948. 9059.47   2
   0  -6  -2 194570. 7363.70   6
  -6   0  -2 171206. 3595.99   6
   0  -6  -2 163520. 7109.05   1
   6   0  -2 169806. 3194.69   5
   6   0   2 174117. 3569.33   3
  -6   0  -2 167493. 2851.85   5
  -6   0  -2 174393. 3572.26   3
  -6   0  -2 169409. 2679.37   1
   6   0  -2 185245. 6008.70   7
   0  -6   2 200544. 7498.53   2
   0   6  -2 177296. 4540.69   5
  -6   0   2 170024. 3159.37   5
   0  -6   2 175265. 4842.47   5
   0   6   2 181371. 4596.78   5
   0  -6   2 175735. 4014.02   1
   0   6   2 176020. 3029.17   7
  -6   0   3 76.0061 106.798   5
   0   6   3 277.133 158.875   5
   0  -6   3 204.267 250.354   5
   0  -6  -3 110.329 142.478   2
   0   6   3 306.137 236.300   2
   0   6  -3 14.2424 137.679   4
   6   0   3 16.5933 110.896   4
  -6   0  -3 14.0308 69.7691   1
   6   0  -3-438.824 362.827   7
   0  -6   3 294.520 375.394   7
   0   6  -3 148.962 143.655   7
   6   0  -3 59.6375 80.8602   2
   0   6  -3 175.762 206.756   5
   0   6   3 32.1107 149.212   7
  -6   0  -3-269.265 163.098   4
   0   6  -3 269.960 171.227   1
   0  -6  -3 68.6810 295.714   6
  -6   0  -3 76.5381 99.0896   6
  -6   0  -3 61.3192 74.0019   5
   0  -6   3 182.197 156.781   1
  -6   0   3 90.6648 75.2594   3
   0   6  -3 196.311 221.640   3
   6   0   3 38.6785 107.058   3
  -6   0   3 93.9991 47.8238   4
   0  -6   3-77.8947 299.112   2
   0   6   3-195.890 592.735   1
   6   0  -3 185.697 133.120   5
   0  -6  -4 13525.1 1074.08   2
   6   0   4 12725.9 1065.55   4
   0   6  -4 12890.0 1308.82   7
   0   6  -4 13789.6 1227.02   4
  -6   0   4 12996.9 606.908   4
  -6   0  -4 12803.3 1079.62   4
   0   6   4 12715.9 1021.65   4
   0   6  -4 13964.7 800.035   3
   0  -6   4 11356.3 1267.12   2
   0   6   4 12619.0 1139.04   7
   6   0   4 13226.3 2287.25   7
  -6   0   4 12310.0 741.491   3
   6   0   4 13624.7 1070.08   3
   0  -6  -4 13178.2 1909.80   6
   0   6   4 14115.3 723.408   5
   6   0  -4 12722.5 912.832   5
  -6   0  -4 13371.8 648.707   5
   0  -6   4 9254.88 1919.11   7
  -6   0   4 12567.7 872.227   5
   0   6  -4 12951.1 1113.34   5
   0  -6   4 13153.6 968.037   1
   0   6   4 13895.3 1170.36   2
   6   0   4 13976.9 1078.76   2
   0  -6   4 13688.5 1488.10   5
  -6   0  -4 9903.77 1205.16   5
   0   6   4 14864.4 2760.39   1
   6   0  -4 12533.1 1697.53   7
   6   0  -4 12322.7 400.961   2
  -6   0  -5 56.7634 34.5098   5
   0   6  -5 80.3635 115.615   5
  -6   0   5 110.316 110.432   5
  -6   0  -5 145.311 60.3260   5
   0  -6   5-185.328 311.753   5
  -6   0  -5 532.941 230.485   4
  -6   0   5-46.4659 93.4257   4
   0   6  -5-19.4999 150.202   4
   0  -6  -5-278.010 170.314   2
   0   6   5 2.34246 154.348   7
   6   0  -5 586.038 468.126   7
   0   6  -5 517.410 234.943   7
   0  -6   5 444.287 186.292   1
  -6   0   5 416.909 104.554   3
   6   0   5 176.199 170.078   3
   0   6   5-29.5518 600.148   1
   0  -6   5-280.403 207.746   2
   0   6  -6 47180.7 2171.40   4
  -6   0  -6 47427.6 2353.83   4
   6   0  -6 48949.8 3884.15   7
   6   0   6 45871.1 2101.59   3
  -6   0   6 45191.8 1649.49   5
   0   6   6 43133.7 3437.41   1
   0  -6   6 38336.5 3016.93   5
   0   6  -7-636.096 284.100   4
   1  -6   0 9080.93 1391.44   2
  -6   1   0 7943.02 725.702   5
  -1  -6   0 6343.78 820.373   5
  -6   1   0 6938.91 635.150   4
  -1  -6   0 7295.27 781.165   2
  -1   6   0 6139.77 1232.61   5
  -6  -1   0 7271.70 468.934   4
   6  -1   0 6557.37 812.168   3
   1   6   0 7742.10 849.987   2
   1  -6   0 6310.87 1291.45   1
  -6  -1   0 7060.95 616.635   3
  -1   6   0 7275.16 1215.62   2
   1   6   0 6194.49 903.096   1
   1   6   0 6849.75 796.513   5
   6   1   0 7306.58 626.585   5
   6   1   0 7646.03 689.404   3
  -6  -1   0 7180.20 624.979   5
   1   6   0 7678.15 363.591   7
  -1   6   0 8156.25 1504.34   1
  -6   1   0 6714.27 723.468   3
   1  -6   0 7302.35 1448.39   5
  -1  -6   0 7583.91 1007.43   1
  -1   6   1 86199.4 4969.13   1
  -6   1  -1 68601.5 2056.41   4
   1  -6  -1 68999.6 4377.25   1
  -1  -6  -1 74066.8 2442.19   2
   6   1   1 71311.2 1885.67   4
  -1  -6  -1 74398.7 3995.44   1
  -6  -1   1 74381.3 2064.75   5
   1  -6   1 72038.1 3544.20   1
   1  -6  -1 82313.8 3267.71   2
  -1  -6   1 79440.1 2757.82   2
  -6  -1  -1 72367.1 1833.24   4
  -6  -1   1 71820.3 978.040   4
   1   6   1 72819.5 2414.88   2
   1   6   1 75337.1 1656.77   7
   1  -6   1 72864.9 4876.33   2
   6   1   1 72427.4 2173.06   3
   1  -6   1 79353.7 2835.07   7
  -6  -1  -1 70506.9 1874.36   5
   1   6  -1 76758.8 1705.58   7
   1   6   1 67136.4 3362.72   1
   6   1   1 72410.7 1889.01   5
  -1  -6   1 71589.3 2605.39   1
  -6  -1  -1 68718.4 1900.44   1
   6  -1  -1 77977.1 4118.68   3
   6  -1   1 75779.3 2510.96   3
   1   6  -1 69900.4 3221.63   2
  -6   1   1 73962.6 2598.72   3
  -1   6  -1 54107.5 3327.79   2
   6   1  -1 69883.8 2266.61   3
  -6   1  -1 67501.7 2278.08   3
  -6   1  -1 71190.0 2162.23   5
  -6  -1   1 70970.6 1761.92   3
  -1   6  -1 65449.9 3175.01   1
  -6   1   1 72058.7 2136.68   5
  -6  -1  -1 68507.7 2070.77   3
   6   1  -1 75706.3 2071.24   5
  -1   6   1 78784.6 3264.72   2
   1   6  -1 68220.4 2637.96   1
   1   6  -1 75177.9 2673.21   5
   1   6   1 73358.4 2461.07   5
  -1   6  -1 64237.5 3439.30   5
  -1  -6   1 73035.8 2684.82   5
  -1   6   1 81798.5 4842.06   5
  -1  -6  -1 75882.9 3181.62   5
  -1   6  -1 57147.5 3462.10   3
   1  -6   1 70621.6 3918.93   5
   1   6  -2 10691.9 862.724   7
   6  -1   2 10045.3 902.739   3
  -1  -6  -2 10152.5 899.153   2
   1  -6   2 9692.26 1098.44   1
   1   6   2 10567.0 807.268   7
   6   1   2 9040.27 748.078   4
  -6   1  -2 9805.56 843.573   4
   1   6  -2 9963.15 912.315   1
  -1  -6   2 9473.93 1445.91   7
  -6   1   2 10138.6 1066.39   3
  -6  -1  -2 9877.48 776.744   4
   1   6   2 11544.8 958.638   2
  -1  -6   2 10684.9 1121.53   2
  -6  -1  -2 9542.74 682.472   1
   1   6  -2 8978.19 1178.88   3
  -1   6   2 10595.0 1087.70   2
   6   1  -2 9759.07 1332.18   7
  -1   6   2 10467.4 724.034   7
  -1   6   2 10529.0 1780.29   5
   1  -6   2 9992.89 1454.09   7
  -1   6  -2 8797.61 935.016   1
  -1   6  -2 12088.2 1669.41   3
   6  -1  -2 7726.64 1467.79   2
   1  -6   2 8686.58 1308.38   5
   1  -6  -2 10700.9 1682.77   6
   6  -1  -2 9936.40 1468.19   7
  -6  -1   2 9399.68 572.304   3
   6   1   2 9318.97 805.934   3
  -1  -6  -2 10514.0 1640.22   5
   1  -6   2 6839.51 1142.41   2
  -1   6   2 8859.78 1661.65   1
   6   1  -2 9737.73 764.171   5
  -6   1  -2 8786.56 841.612   3
  -6  -1  -2 9368.25 640.997   5
  -1  -6  -2 10447.5 2109.49   1
  -1  -6   2 11261.3 942.230   1
   6   1  -2 11135.5 2009.63   3
  -6  -1   2 9920.02 767.606   5
   1   6   2 8365.37 1332.02   1
   1  -6  -2 10059.5 1015.93   2
   1   6  -2 9065.34 928.527   5
   1   6   2 8921.58 758.576   5
  -1   6  -2 9455.63 1193.78   5
  -1  -6   2 9788.03 995.314   5
   1  -6  -2 10007.2 1392.99   7
  -6   1   2 9779.01 773.696   5
  -6   1  -2 8994.31 680.713   6
  -6   1  -2 9837.20 789.572   5
  -1  -6  -3 50086.8 2023.01   2
  -6  -1   3 48201.9 1089.69   3
   1  -6  -3 50662.3 2124.76   2
   1   6  -3 47443.6 2338.12   4
   1   6  -3 50444.2 2239.86   7
  -1   6  -3 50557.1 1933.24   1
   6   1   3 49664.4 1922.60   4
  -6   1  -3 45662.9 1950.24   4
   1   6   3 50108.0 2067.91   2
  -6  -1  -3 51005.3 1954.58   4
   6  -1  -3 51092.0 1835.29   2
  -6   1   3 49980.6 1163.32   4
  -1   6   3 51741.7 2337.10   2
   6  -1  -3 50718.1 3435.85   7
  -6  -1  -3 48274.7 2257.92   6
   1   6   3 50144.7 2078.86   7
  -1  -6   3 47589.7 2277.96   5
   1  -6   3 62749.9 3355.72   2
  -6   1  -3 49843.9 1235.42   1
  -1   6   3 50061.1 1958.13   7
  -1   6   3 43537.6 4011.81   1
  -6   1   3 50047.8 2604.44   3
  -6   1  -3 48187.8 1635.84   5
   6   1  -3 48563.6 909.797   2
   6   1   3 50316.7 1950.21   3
  -1   6  -3 47295.0 2367.36   3
   6  -1   3 50277.1 2026.85   3
  -1  -6  -3 49365.5 3630.93   6
   1  -6  -3 53821.2 4279.85   7
  -1  -6   3 51346.9 1913.41   1
   6   1  -3 48866.7 1744.94   5
  -1  -6   3 48736.0 2648.15   2
  -6   1  -3 47254.7 1991.48   3
  -6  -1  -3 50623.2 1352.60   5
   1   6  -3 48881.0 1902.59   3
  -6  -1  -3 50920.7 1937.83   1
  -6   1   3 47891.9 1701.49   5
   6   1  -3 49685.6 3060.34   7
  -6  -1   3 48182.6 1716.77   5
   1  -6   3 49661.5 2231.49   1
   1  -6  -3 49916.9 3616.90   6
  -1  -6   3 42564.5 3410.75   7
   1   6  -3 48484.6 2107.25   5
   1   6   3 47337.5 3413.10   1
   1   6   3 47777.1 1431.33   5
  -1   6  -3 51199.8 2891.72   4
  -1   6  -3 50363.4 2537.67   5
  -1   6   3 51963.7 3331.72   5
   6   1   3 49083.9 1921.40   2
   1  -6   3 50882.1 3728.59   7
   1  -6   3 46245.4 3009.89   5
   1   6   4 2706.50 552.940   7
   1  -6  -4 2960.92 511.093   2
   1  -6   4 2649.30 489.552   1
   6  -1  -4 2872.24 290.929   2
   6  -1   4 3565.72 1320.04   7
   1  -6   4 2633.46 796.138   5
  -6  -1  -4 2585.57 622.163   5
   1   6  -4 3562.07 562.847   4
   6   1   4 2753.54 507.225   4
  -1   6  -4 2726.67 598.112   4
  -6   1   4 2897.23 316.654   4
   1   6   4 3304.65 566.286   2
  -6   1  -4 2688.19 506.951   4
  -6  -1   4 2792.67 168.063   3
  -6  -1  -4 3401.54 551.304   4
   1   6   4 3259.94 518.782   4
  -1   6   4 2614.81 468.487   4
  -1   6   4 3062.77 582.778   2
  -1  -6   4 3294.19 719.912   2
  -1   6   4 3262.81 1290.88   1
   6  -1   4 2868.65 505.290   3
  -1   6   4 2519.44 495.760   7
   1  -6  -4 2511.00 1094.50   7
   1   6  -4 3128.24 646.463   7
  -1   6  -4 3513.59 486.201   3
   6   1   4 2803.81 1051.50   7
  -1   6  -4 2567.01 548.405   5
   1   6   4 3087.67 249.069   5
   6   1  -4 3127.05 456.641   5
  -6   1  -4 3086.43 368.787   5
   1  -6   4 3602.34 838.745   2
   1   6  -4 3432.60 292.109   3
  -1   6   4 3279.75 365.988   5
  -1  -6   4 2747.69 425.043   1
  -6  -1  -4 3602.80 300.963   5
  -6   1   4 3340.44 449.905   5
  -1  -6   4 2780.41 1007.34   7
   6   1   4 3077.78 507.526   3
  -6  -1   4 3536.67 483.926   5
  -6   1   4 3111.14 681.946   3
   1   6  -4 2629.18 490.742   5
   1  -6   4 3368.47 984.202   7
  -6   1  -4 2882.91 700.974   5
   6   1  -4 3149.03 818.464   7
   1   6   4 2783.69 852.794   1
   6  -1  -4 4214.91 1068.34   7
  -1   6   4 3393.24 600.507   5
  -1  -6   4 3503.84 680.039   5
   6   1   4 3227.34 521.397   2
  -1  -6  -4 2984.62 905.367   6
  -1  -6  -4 3119.14 516.037   2
  -1  -6  -5 21404.3 1343.25   2
  -1   6   5 21891.5 3550.64   1
  -1   6   5 19931.9 1549.84   7
   1   6   5 20239.5 1612.17   7
   1  -6   5 21418.1 1305.43   1
  -6   1   5 22053.7 975.363   4
  -1   6  -5 22107.7 1605.44   4
   1   6  -5 23280.4 1402.70   4
  -6   1  -5 23371.6 1589.43   4
  -6  -1  -5 23568.7 1553.90   4
  -1   6   5 21508.7 1581.38   2
  -1  -6   5 21129.4 1464.48   2
  -1   6  -5 21419.2 1429.18   5
  -6   1   5 20391.9 1478.88   3
   6   1  -5 26912.4 2544.22   7
   6  -1  -5 24608.2 2689.31   7
   1   6  -5 21513.3 1855.74   7
   1  -6  -5 21254.0 3578.83   7
  -6   1  -5 21709.7 779.450   5
  -1  -6   5 21601.5 1820.34   5
   6  -1   5 22228.6 1429.54   3
   1   6  -5 19458.8 1276.71   5
  -1  -6   5 23421.3 1216.63   1
  -1   6   5 21370.9 569.160   5
  -1  -6   5 21421.9 768.266   2
   6   1  -5 21544.6 1228.10   5
   1   6   5 24017.3 2244.32   1
  -6  -1   5 22865.2 1209.49   5
  -6   1   5 23954.2 1188.85   5
  -1   6   5 20963.1 703.673   5
  -6   1  -5 22405.9 1103.39   5
   1  -6   5 32040.9 2322.60   2
   1  -6  -5 19862.6 1294.78   2
   6   1   5 23622.2 1446.67   3
   1   6   6 2149.24 587.974   1
  -1   6  -6 2797.49 578.174   4
   1   6  -6 2697.02 499.915   4
  -6   1  -6 2688.87 563.312   4
  -1  -6   6 1617.68 552.297   5
   6   1  -6 2040.90 779.852   7
   6  -1  -6 2021.45 905.739   7
   1   6  -6 2122.27 640.238   7
   6  -1   6 2647.47 520.362   3
  -6   1   6 2502.68 381.446   5
   6   1   6 2320.64 478.549   3
  -6  -1   6 2012.36 368.022   5
   1  -6  -6 2220.92 440.153   2
  -1   6   6 957.907 667.914   1
  -1   6  -7 9870.30 1093.15   4
  -2   6   0 93349.8 4297.22   1
  -6  -2   0 93342.7 2405.19   1
  -2  -6   0 92398.5 2462.11   2
   6   2   0 94376.5 1753.14   4
  -6  -2   0 95903.5 1641.31   4
   2   6   0 95968.6 2619.25   2
  -6  -2   0 93274.6 2257.48   5
   2  -6   0 100380. 6004.98   2
  -6   2   0 93290.2 3380.33   3
   2   6   0 95369.6 3198.00   1
   6  -2   0 89785.8 3700.35   3
  -2   6   0 82601.4 5166.92   2
   6   2   0 94754.4 2244.79   5
  -2  -6   0 93233.2 3134.32   1
   2   6   0 92022.7 2583.84   5
  -2   6   0 96468.0 4697.11   5
   6   2   0 92853.5 2283.13   3
  -2  -6   0 90855.7 2709.37   5
  -6   2   0 93636.6 2758.37   5
  -2  -6  -1 9456.58 1238.11   1
  -6  -2   1 10747.8 787.747   5
  -2  -6  -1 10989.1 886.016   2
   6  -2   1 10086.0 1036.88   3
  -6   2  -1 9663.88 918.439   4
   2  -6   1 12602.4 1801.24   1
  -2   6   1 6745.24 1266.31   1
  -2  -6   1 10781.3 813.754   2
   6   2   1 9808.53 672.529   4
   2   6   1 10090.2 845.470   2
   2   6  -1 10017.8 957.979   1
   2  -6  -1 12005.7 1513.95   2
  -6  -2  -1 10332.8 683.857   4
  -2  -6  -1 10099.3 939.225   5
   2   6  -1 10542.3 708.126   7
   2   6  -1 10484.7 1007.55   2
   2  -6   1 7691.29 1259.24   2
  -2   6  -1 8787.18 1278.23   3
   2  -6  -1 11175.4 1162.86   7
  -6   2  -1 11426.4 1019.53   5
  -2   6   1 12945.5 1607.24   2
   2   6   1 10716.3 1161.44   1
   6   2  -1 10303.6 748.384   3
   6  -2  -1 12151.7 2065.85   2
   6   2   1 11003.2 827.523   3
  -6   2  -1 9901.64 449.303   6
  -2  -6   1 10861.0 948.007   5
  -6   2   1 10851.5 1398.62   3
  -6   2  -1 10268.5 1007.82   3
   6   2   1 10924.6 723.978   5
  -6   2   1 11174.9 915.087   5
   6   2  -1 10657.8 779.834   5
  -6  -2   1 10284.5 631.339   3
  -6  -2  -1 10086.7 699.857   5
   2  -6   1 8755.85 911.925   7
  -2  -6   1 9815.41 923.192   1
   2   6   1 9376.12 763.410   5
  -2   6  -1 13632.6 1742.31   1
   2   6  -1 10324.3 899.048   5
  -6  -2  -1 10650.5 791.981   1
   2  -6  -1 9500.24 1240.02   6
   6   2   1 10001.1 754.089   2
  -2   6  -1 11580.9 1923.64   5
  -2   6   1 8970.38 1447.63   5
   6  -2  -1 11020.7 2129.51   3
  -2  -6   2 9059.29 828.768   1
   2  -6   2 9398.73 1299.01   1
  -2  -6  -2 9543.54 858.056   2
  -6  -2  -2 8378.40 720.016   1
   6   2   2 9870.23 825.277   3
   2   6  -2 9836.04 900.971   1
   6   2  -2 9840.13 772.581   5
   2  -6  -2 9563.71 1507.09   7
  -6   2  -2 9379.91 908.055   4
   6   2   2 9259.06 740.865   4
  -2  -6   2 9983.43 761.640   2
   2  -6  -2 9729.25 1104.85   2
   2   6   2 9883.79 857.747   2
  -2   6   2 6189.29 1348.09   1
  -2  -6  -2 11043.8 1817.89   1
   2   6  -2 9262.37 874.446   5
   6  -2  -2 8934.70 1615.22   2
  -6  -2  -2 9561.28 761.684   4
   6  -2  -2 8899.39 1480.38   7
   6   2  -2 9041.73 1147.23   3
   6   2  -2 8676.96 1181.84   7
   2   6   2 9368.90 885.167   7
  -2   6   2 8744.00 1141.00   2
  -6  -2   2 8527.49 719.906   5
   2   6  -2 9755.47 850.982   7
  -6  -2  -2 9578.56 630.974   5
   6  -2   2 9652.94 963.182   3
  -2   6  -2 7823.53 963.529   1
   2   6  -2 6743.52 1164.83   2
   2  -6   2 12821.9 1610.44   2
   2   6   2 9336.25 1158.56   1
  -6   2  -2 9022.77 918.605   3
  -2   6  -2 10414.0 1681.58   3
  -6   2   2 9187.14 793.477   5
   2   6   2 8603.01 645.323   5
  -2  -6   2 9160.94 896.403   5
  -2   6  -2 8410.01 1339.36   5
   2  -6  -2 10634.9 1614.68   6
  -6   2   2 11137.3 1666.10   3
   6   2  -2 9318.68 449.345   2
   6   2   2 10062.0 813.043   2
  -2  -6  -2 8876.70 1067.61   5
   2  -6   2 9059.90 1177.29   7
  -2   6   2 8017.29 1387.14   5
   6   2  -3 6540.75 652.661   5
  -2  -6   3 4577.51 1176.03   7
  -2   6  -3 6089.37 1071.38   4
   2   6  -3 6101.99 750.583   4
   2  -6  -3 6116.59 784.305   2
   6   2   3 6657.91 704.872   4
  -2  -6  -3 6099.05 706.492   2
  -2  -6  -3 5338.92 1580.31   1
  -6   2  -3 6406.54 782.451   4
   2   6   3 6406.25 729.639   2
  -2  -6   3 7186.89 603.157   2
  -2   6  -3 6561.92 699.848   1
  -6   2  -3 6972.19 386.776   1
   6  -2  -3 6470.80 776.989   2
  -6  -2  -3 7301.54 736.480   4
  -6   2  -3 5414.30 520.751   1
   2   6   3 5720.06 657.856   4
  -2  -6  -3 6243.26 1279.87   6
   2   6   3 6290.08 970.507   1
   2  -6   3 5648.43 901.911   1
  -2   6   3 5870.29 676.711   7
  -6   2   3 4730.59 1215.17   3
  -2   6   3 6684.99 939.625   2
   6  -2  -3 6885.94 1347.82   7
  -2   6  -3 4691.01 817.883   3
   2   6  -3 6592.35 734.630   5
   2   6  -3 6356.33 811.598   7
   6   2  -3 7190.39 1115.79   7
   2   6   3 6708.89 475.360   5
   6   2   3 6704.58 706.480   2
   2  -6   3 8641.22 1485.09   2
   2   6  -3 6301.13 567.081   3
   2   6   3 6084.67 796.108   7
  -2  -6   3 5803.02 644.060   1
  -6  -2  -3 6149.81 893.279   6
  -6   2  -3 6581.55 782.321   3
   6   2   3 7426.50 756.460   3
   2  -6   3 4584.44 955.364   7
  -6  -2  -3 6692.58 473.435   5
  -6   2   3 6545.58 643.327   5
   2  -6  -3 6745.86 1547.20   7
   6  -2   3 5720.40 737.624   3
  -6  -2  -3 6777.97 848.253   1
  -2   6  -3 5775.10 975.182   5
  -2  -6   3 6059.50 762.993   5
  -2   6   3 5744.29 1454.11   1
  -2   6   3 5593.56 1194.07   5
  -6  -2   3 6931.36 675.119   5
  -6  -2  -4 44729.3 988.545   5
   2  -6   4 29387.0 2474.02   7
   2  -6  -4 41878.6 4273.46   7
   2  -6  -4 44416.0 1971.79   2
  -2  -6   4 33770.9 3302.63   7
  -6   2  -4 43365.5 1808.39   5
  -2   6   4 41727.5 2038.35   7
   6  -2  -4 41699.7 1386.52   2
  -2   6  -4 43537.7 2568.49   4
  -6  -2  -4 41302.2 2364.27   6
   6   2   4 42814.8 1914.99   4
   2   6  -4 42308.2 1750.72   4
  -2  -6   4 44401.0 1228.39   2
   2   6   4 44068.7 1968.51   2
  -6   2  -4 41706.0 2081.77   4
  -2   6   4 31408.4 3570.57   1
  -6   2   4 42496.3 1332.72   4
   2   6   4 41339.3 1831.48   4
  -6  -2  -4 44935.7 1988.94   4
  -6   2   4 45298.4 3822.68   3
  -2  -6  -4 43364.6 3371.07   6
   6  -2  -4 44151.3 3488.21   7
  -2   6   4 43985.5 2381.89   2
   2   6   4 43169.1 2277.28   7
   2  -6   4 42764.3 2198.22   1
   6   2  -4 41689.6 2789.62   7
   2   6  -4 45611.9 2446.09   7
   6   2  -4 43063.1 1706.70   5
   6  -2   4 44968.8 3709.74   7
  -6  -2  -4 55776.6 3327.16   1
   6  -2   4 44172.9 2051.27   3
  -2  -6   4 45149.4 1752.29   1
   2  -6   4 56243.0 3927.74   2
   6   2   4 42503.7 1883.15   3
   2   6   4 43582.2 2546.22   1
  -2   6   4 42209.9 1443.70   5
  -6   2   4 42038.8 1607.46   5
   2   6   4 39905.3 735.238   5
   6   2   4 34605.3 3437.48   7
   2   6  -4 42645.4 1873.21   5
  -6  -2   4 42666.0 1694.89   5
  -2   6  -4 40822.0 2304.70   5
  -2  -6   4 42596.0 2125.11   5
  -2   6   4 51946.1 3913.18   5
  -6   2  -4 43353.0 2655.64   5
  -2   6  -4 42413.0 1926.53   3
  -2  -6  -4 43859.8 1913.61   2
   6   2   4 44539.8 1923.76   2
   2  -6  -5 2845.28 496.270   2
   2   6   5 3497.20 687.150   1
  -2   6   5 2874.08 566.575   5
   6  -2   5 3269.91 567.890   3
  -2   6   5 3642.08 708.351   2
  -2   6   5 3274.17 304.277   5
  -2   6  -5 3999.43 733.839   4
  -6   2   5 3141.44 398.592   4
  -6   2  -5 3540.53 636.571   4
   2   6  -5 3484.93 763.996   7
   2   6  -5 3387.76 493.327   4
   6   2   5 3531.00 565.140   3
  -2   6   5 2844.33 592.331   7
   6   2  -5 3891.90 943.674   7
   6  -2  -5 4385.15 1254.36   7
   2  -6  -5 2641.79 1283.17   7
  -2  -6   5 3958.56 511.946   1
  -2   6   5 2665.81 1067.86   1
   6   2  -5 3264.03 491.568   5
  -6   2  -5 2966.89 392.366   5
   2   6  -5 2706.17 475.094   5
  -6   2   5 3778.96 469.458   5
  -2   6  -5 2897.48 567.165   5
  -6  -2   5 3677.38 504.355   5
  -6   2  -5 2819.71 504.480   5
  -2  -6   5 2836.75 597.571   5
   6  -2  -5 3234.66 335.258   2
   2  -6   5 4541.98 1082.46   2
  -6   2   5 3851.24 1029.78   3
   2   6  -6 2646.94 726.015   7
  -2   6  -6 2608.53 603.665   4
   2   6   6 2081.16 467.522   1
  -6   2  -6 3106.66 654.582   4
  -2   6   6 1490.33 1038.57   1
  -6   2   6 2783.38 398.892   5
   6  -2  -6 3270.08 1182.59   7
   6   2  -6 2261.84 740.225   7
   2  -6  -6 2667.55 1344.11   7
   6  -2   6 2157.20 477.518   3
   6   2   6 2996.30 543.180   3
   2  -6   6 2830.46 891.000   2
  -6  -2   6 2172.27 395.887   5
   2  -6  -6 2140.42 414.946   2
   2   6  -6 2333.37 417.258   4
  -2  -6   6 2959.75 680.016   5
  -3  -6   0 19166.8 1058.33   2
  -3   6   0 14507.5 1778.14   3
  -3   6   0 14204.5 1620.48   1
   6   3   0 18841.6 1011.79   5
  -6  -3   0 19230.6 1132.28   1
   6   3   0 19908.4 782.908   4
   3   6   0 19228.6 1090.47   2
   3   6   0 19006.0 1329.11   1
   3  -6   0 11792.1 1624.18   2
   6  -3   0 17977.9 2113.82   3
  -6  -3   0 19213.4 1020.60   5
  -6   3   0 17800.5 552.483   6
   6   3   0 19236.1 1021.37   3
  -3  -6   0 17199.2 1287.28   1
  -6   3   0 17950.4 1908.71   3
   3   6   0 17713.6 1074.41   5
  -3  -6   0 18243.6 1143.69   5
  -3   6   0 13594.5 1651.47   5
   6   3   0 18298.2 922.005   2
  -3  -6  -1 4767.21 573.874   2
  -6  -3   1 5020.40 597.221   1
  -3   6   1 2238.50 795.108   1
   3  -6   1 4774.75 610.283   7
  -6   3   1 5305.91 705.422   5
   3   6  -1 4772.51 646.112   1
   3   6   1 4895.13 577.677   2
   6   3   1 5889.32 517.502   4
   3   6  -1 5830.22 639.146   2
  -3   6   1 5075.80 1291.28   2
  -3   6  -1 4980.33 968.450   3
   6  -3   1 5028.33 879.395   3
   3  -6   1 4301.09 952.072   2
  -3  -6   1 5325.75 512.096   2
  -3  -6   1 5364.00 675.352   1
  -6  -3  -1 4904.11 570.682   1
   3   6  -1 6903.03 656.412   7
   3  -6  -1 4903.07 848.561   6
  -6   3  -1 4432.65 824.008   3
   6   3  -1 5181.79 493.347   3
  -3  -6   1 5831.36 667.988   5
   6   3   1 5413.99 512.744   5
   6   3  -1 5070.05 550.135   5
   3  -6  -1 4770.99 1156.33   2
  -6  -3  -1 5390.75 510.441   5
  -3   6  -1 5999.13 978.193   1
  -6  -3   1 5199.30 557.295   5
   3   6   1 5232.63 537.822   5
  -6   3   1 5166.78 1279.89   3
   3   6  -1 5002.56 600.673   5
   6  -3  -1 8891.43 1831.77   2
   6   3   1 5832.97 610.856   3
  -3  -6  -1 4722.35 790.441   1
  -3  -6  -1 4641.04 576.731   5
   3  -6  -1 5533.20 892.403   7
  -3   6  -1 4689.14 973.246   5
   3   6   1 5230.77 725.297   1
  -3   6   1 4735.58 1087.62   5
   6   3   1 4834.12 526.074   2
   6   3  -1 5453.93 435.369   2
  -3  -6  -2 15053.9 1062.44   2
   3   6  -2 15891.4 1153.83   1
  -6   3   2 16115.4 2586.60   3
  -6  -3   2 15503.3 1072.80   1
   6   3  -2 15285.6 574.111   2
  -3  -6   2 15426.8 774.848   2
  -3  -6  -2 13937.7 1741.46   1
   3   6  -2 15938.5 1110.76   5
   6   3  -2 16209.7 1019.95   3
  -6   3  -2 15704.8 1355.68   4
   3   6   2 15068.2 1056.72   2
  -3  -6   2 15723.6 1091.20   1
   6   3   2 15819.9 975.325   4
   6  -3   2 15824.3 1379.94   3
   3  -6  -2 16885.3 1672.56   2
  -3   6   2 13184.9 1860.14   5
  -3   6   2 13417.6 2062.12   1
  -6  -3  -2 14739.3 1069.69   1
   6  -3  -2 15651.5 2047.26   7
   3   6  -2 14383.8 1503.72   2
   3  -6  -2 16014.0 2028.72   7
   3  -6   2 10786.2 1120.77   7
  -3   6   2 13382.4 1669.53   2
   3   6   2 16670.4 1332.53   1
  -3   6  -2 15116.3 1944.74   3
  -3   6  -2 15709.1 1873.75   5
   3  -6  -2 18562.9 2073.33   6
  -6   3  -2 14947.2 1332.59   3
   3   6  -2 17236.2 1155.34   7
   6   3   2 15307.7 801.971   5
  -6   3   2 16779.0 1161.29   5
   6   3   2 15593.2 1048.49   3
  -3   6  -2 16013.6 1549.72   1
   6   3  -2 15906.2 1006.19   5
   6  -3  -2 17138.4 2283.51   2
  -6  -3  -2 15485.5 807.427   5
  -6  -3   2 15676.6 1003.51   5
   3   6   2 14126.9 792.990   5
   3   6   2 13896.8 1259.75   7
  -3  -6   2 15380.1 1110.19   5
  -3  -6  -2 15756.1 1124.72   5
   3  -6   2 18052.6 2218.44   2
   6   3  -2 17211.0 1587.46   7
   6   3   2 15130.8 998.417   2
   6   3   3 2809.53 467.565   2
   3   6  -3 3125.47 576.821   7
  -6  -3  -3 3160.77 333.752   5
   3   6  -3 2800.41 476.910   5
  -6  -3   3 3085.14 498.524   1
  -3  -6   3 3242.75 282.763   2
  -3   6  -3 2245.42 736.748   5
  -3  -6  -3 2940.81 712.514   5
  -3   6   3 3031.31 933.602   5
   3   6  -3 2858.48 446.972   4
   3  -6  -3 3239.99 637.578   2
   3   6   3 3149.51 510.817   2
  -6   3  -3 2941.40 591.536   4
   3   6  -3 2525.85 241.918   3
   6  -3  -3 3722.24 1074.41   7
   6   3   3 2981.68 466.641   4
   6  -3  -3 3301.38 646.466   2
   3   6   3 2708.97 456.871   4
   6  -3   3 2496.05 530.839   3
  -3   6  -3 2976.14 811.715   4
  -3   6   3 3207.34 745.702   2
  -3   6  -3 2762.78 465.467   1
   6   3  -3 3584.48 774.946   7
  -3   6  -3 3216.46 729.898   3
   3  -6   3 3283.88 723.861   7
  -3  -6   3 2992.48 476.917   1
  -3  -6  -3 2893.13 487.437   2
   3   6   3 2749.31 600.825   7
  -6   3  -3 1045.53 535.125   5
   3   6   3 2842.06 553.198   1
   3  -6  -3 3615.01 1153.46   7
   6  -3   3 2820.85 812.823   7
  -6   3   3 3181.41 480.980   5
  -6   3   3 2251.11 471.013   6
  -6  -3  -3 2391.63 604.920   6
  -3  -6  -3 4421.39 1454.05   1
  -6   3  -3 2850.60 570.566   3
   6   3   3 3106.40 505.634   3
  -6  -3  -3 3208.13 665.930   1
  -3   6   3 3073.75 1221.22   1
   6   3  -3 3287.08 480.137   5
   3   6   3 2940.60 305.512   5
  -6   3   3 3160.58 1153.16   3
  -6  -3   3 3224.24 477.610   5
  -3  -6   3 2347.53 448.622   5
   3  -6   3 3603.30 1088.31   2
  -3  -6  -3 2844.29 892.906   6
  -6   3  -3 3220.74 408.747   1
   6  -3   4 8054.28 1426.39   7
   6   3   4 7984.07 826.163   2
  -3   6   4 7716.29 899.231   7
  -3   6  -4 8107.04 956.590   3
  -6  -3   4 8596.50 823.067   1
   3  -6  -4 7924.68 861.726   2
   3   6  -4 7745.53 792.049   5
   6  -3  -4 7562.32 707.992   2
   3   6  -4 7738.22 1016.89   7
  -3   6  -4 8705.85 1223.89   4
   3   6   4 8756.21 885.795   2
   3   6  -4 7985.81 666.536   4
  -6   3  -4 7359.82 942.988   4
   3   6   4 7753.05 1046.14   7
  -6   3   4 8023.75 641.674   4
   3  -6  -4 5875.45 1588.87   7
  -6   3   4 8342.49 734.932   5
  -3   6   4 7012.99 1647.11   1
  -6  -3  -4 8318.72 438.160   5
  -3  -6   4 8062.09 762.881   1
   6  -3   4 8379.59 957.342   3
   3   6   4 8365.45 928.182   1
   3  -6   4 5678.70 1006.90   7
   6   3   4 4929.93 1262.97   7
  -6  -3  -4 7930.27 1458.21   1
  -3  -6  -4 6810.27 1312.81   6
   3  -6   4 8271.43 1465.97   3
  -3   6   4 8100.29 691.988   5
   6   3   4 8674.43 855.443   3
   3   6   4 7930.83 317.192   5
   6   3  -4 7647.10 745.731   5
  -6   3   4 6640.18 904.361   6
  -6   3   4 6341.65 1359.80   3
  -3   6   4 9324.26 1224.00   2
   6  -3  -4 7644.68 1580.12   7
  -6  -3  -4 7749.30 1102.06   6
  -6   3  -4 8652.30 962.701   3
  -6  -3   4 7683.52 742.238   5
   3  -6   4 8110.37 1457.34   2
  -3   6  -4 6501.38 1015.88   5
  -3  -6   4 7636.63 852.955   5
   6   3  -4 8466.20 1231.97   7
  -3  -6  -4 8327.56 840.969   2
  -6   3  -4 7642.48 1097.16   5
  -3   6   4 6369.81 1207.69   5
   3  -6  -5 1967.42 431.148   2
  -3   6   5 2101.14 1036.57   1
  -3  -6   5 1843.51 453.993   5
  -3  -6  -5 1687.85 656.157   6
  -3   6   5 1506.58 554.316   5
  -6   3  -5 2006.49 505.187   4
   3  -6   5 2099.87 756.703   3
   3   6  -5 2122.08 354.827   4
  -3   6  -5 2552.71 662.972   4
  -3   6  -5 2288.21 458.105   3
  -3  -6   5 2465.89 432.236   1
   3   6  -5 2192.23 599.304   7
   6  -3   5 2316.59 525.402   3
   6   3  -5 1774.95 589.707   7
  -6   3   5 1872.68 332.919   5
  -6   3   5 1377.05 269.356   4
   6  -3  -5 2183.76 872.920   7
   6   3   5 2415.80 468.640   3
  -3   6  -5 2304.50 551.726   5
   6   3  -5 2101.94 400.661   5
  -3   6   5 2069.33 286.166   5
   3  -6  -5 1198.25 874.496   7
  -3   6   5 2010.19 604.476   2
  -6   3   5 2029.52 776.417   3
   3   6  -5 1506.32 352.726   5
   3   6   5 2055.31 443.964   1
  -6  -3   5 2168.07 410.077   5
  -6   3  -5 1403.02 429.145   5
   6  -3  -5 1810.44 302.700   2
   3  -6   6 3518.60 950.902   2
   6   3  -6 4868.36 1093.69   7
  -3   6  -6 4128.76 817.223   4
  -6   3  -6 4164.07 762.178   4
   6  -3   6 3560.69 659.050   3
   3   6  -6 3996.63 862.317   7
   6  -3  -6 3397.22 1261.17   7
   3  -6  -6 5344.14 1583.74   7
   6   3   6 3606.76 599.609   3
   3   6   6 3655.67 564.814   3
  -3   6   6 2520.19 1013.35   1
  -6   3   6 4038.84 465.756   5
  -6  -3   6 3367.88 515.477   5
  -3  -6   6 4211.71 755.397   5
   3  -6  -6 3430.45 529.374   2
   6   4   0 133.536 90.4245   5
   6  -4   0 221.206 354.940   2
   4   6   0 226.058 136.460   5
  -6  -4   0 225.060 133.796   5
  -4  -6   0 594.360 210.821   5
  -4   6   0-28.1666 293.916   5
  -4   6   0 118.965 239.265   1
  -4  -6   0 55.2457 147.286   1
   4  -6   0 348.535 336.415   2
  -6   4   0 342.128 411.624   3
  -4  -6   0 114.380 116.293   2
   4  -6   0 81.2028 118.717   6
   6   4   0 182.899 100.019   2
   6  -4   0 140.570 530.539   3
   4   6   0 186.324 150.159   1
  -4   6   0-484.280 351.778   3
   4   6   0 152.343 115.904   2
   6   4   0 206.440 130.413   3
  -6  -4   0 149.878 148.555   1
   6   4   0 122.933 75.9536   4
   6   4   1 35.6169 65.2604   5
   6   4  -1 114.597 102.601   5
   4  -6  -1 215.447 240.184   6
  -4   6   1 435.530 394.815   2
   4   6   1 140.581 105.405   5
   4   6  -1 99.6165 79.2142   5
  -6  -4  -1 229.263 118.099   5
  -6  -4   1 153.677 117.821   5
  -4   6   1 424.419 518.183   1
   6   4  -1 199.143 104.328   3
  -4  -6   1 237.029 173.803   5
   4   6   1 156.393 126.244   2
  -4  -6  -1 178.658 132.852   5
  -4   6  -1 97.3085 268.359   5
  -4  -6   1 270.959 178.183   1
  -6  -4  -1 424.673 197.156   1
  -4   6  -1 21.7372 163.299   1
  -6  -4   1 171.941 127.403   1
   6   4  -1 76.3982 42.8413   4
   6   4   1 100.127 64.8917   4
  -6   4  -1-508.342 361.326   3
   4  -6  -1-102.224 215.908   7
  -4   6  -1 160.943 158.698   3
  -4  -6  -1 275.865 196.240   1
  -6   4   1 269.479 141.814   6
   4   6  -1 72.4726 117.596   7
  -4  -6   1 143.030 93.4910   2
   6   4   1 229.882 136.556   2
   4   6  -1 56.0299 96.0792   1
   6   4  -1 66.2365 65.0026   2
   4  -6   1 242.139 363.393   2
  -4   6   1-44.4917 436.818   3
  -4  -6  -1 33.0586 88.4286   2
   6  -4   1 12.1326 216.738   3
  -6   4   1 265.434 626.774   3
   4   6  -1 11.6507 64.6826   2
   4  -6  -1 85.6578 292.864   2
   4   6   1 89.0682 116.160   1
   6   4   1 229.384 140.467   3
   6  -4  -1 93.9397 285.977   2
   6   4   2 141871. 2857.33   1
   6   4   2 142805. 3112.61   2
  -6   4  -2 140935. 4762.96   4
   4  -6  -2 119205. 4966.65   7
   4   6   2 144568. 3282.33   2
  -6  -4   2 138707. 3241.27   1
   6   4  -2 139827. 1894.68   2
   6   4   2 143508. 2933.89   4
   4  -6  -2 146120. 5693.89   2
   4   6   2 138108. 3014.54   4
   4   6   2 148088. 3613.36   1
   6  -4  -2 152081. 6612.22   7
   6  -4  -2 135653. 6357.60   2
   4  -6   2 136044. 3902.09   7
   4   6  -2 148042. 3657.16   2
  -4  -6   2 146599. 3395.00   1
   4   6   2 141962. 2498.81   5
  -4   6   2 121994. 5982.35   2
   6  -4   2 151338. 5016.60   3
  -4   6   2 181134. 8271.86   1
   6   4  -2 140173. 2387.76   3
   4  -6   2 190782. 8045.44   2
  -6   4  -2 145236. 4817.47   3
  -6  -4  -2 140277. 3645.72   1
  -6   4   2 146801. 3786.60   5
   6   4   2 138652. 2454.22   5
   6   4   2 140276. 3173.70   3
   6   4  -2 144711. 3135.17   5
  -6   4  -2 166103. 5383.74   1
  -6   4   2 140591. 6046.35   3
  -4   6  -2 139991. 5959.91   3
   4   6  -2 147057. 3643.22   7
  -6   4   2 135719. 3184.91   6
   4   6  -2 142341. 3271.45   5
  -6  -4   2 139132. 3102.35   5
  -4   6  -2 156390. 4528.46   1
  -4  -6   2 140967. 3338.84   5
   6   4  -2 146497. 4417.37   7
  -4  -6  -2 140592. 3031.95   5
  -6  -4  -2 136915. 2546.14   5
  -4   6  -2 132447. 4809.57   5
  -4  -6  -2 141548. 3233.44   2
  -4  -6  -2 145209. 5033.38   1
  -4  -6   2 141335. 2135.38   2
   6   4  -3 125.375 126.960   5
   4   6   3 76.0021 69.2719   5
  -4  -6   3 212.244 137.711   1
   4   6  -3 251.257 171.988   5
  -6  -4   3 53.0915 99.4393   5
  -6  -4  -3 409.382 138.678   5
  -4  -6   3-2.34920 107.780   5
  -6   4   3 204.602 162.210   6
  -6   4  -3-1.70874 278.998   5
   6  -4   3 195.074 258.960   7
   4  -6  -3 81.1746 268.803   7
  -4   6  -3 152.586 246.842   4
   4   6  -3 111.601 75.5931   4
  -6   4  -3 326.188 279.930   4
   6   4   3 124.475 112.273   4
  -4  -6  -3 478.304 233.247   5
   4   6   3 94.6442 126.507   4
  -4   6  -3 449.844 395.104   5
  -6  -4  -3 289.435 332.934   6
  -6   4   3 763.767 491.859   3
  -4  -6  -3-145.530 314.403   6
   6   4  -3 228.077 240.046   7
   6  -4  -3-69.4011 483.792   7
   6   4   3 122.619 103.230   1
   4  -6   3-136.648 269.850   7
  -4  -6  -3 187.472 139.369   2
   6   4   3 302.158 180.150   2
   4   6   3 158.325 144.148   2
  -6  -4   3 96.0712 118.654   1
  -6   4  -3 154.248 98.7008   1
   4  -6   3 329.354 450.195   3
   4  -6  -3 50.3353 166.823   2
  -4   6   3-277.656 333.450   2
   4   6   3 335.010 252.829   7
  -4   6   3 3.78672 683.063   1
   6  -4   3 6.71084 277.683   3
   6  -4  -3 86.6063 139.694   2
   4   6  -3-7.11894 189.455   7
  -4   6  -3 245.649 213.497   3
  -4  -6  -3-107.952 512.405   1
  -6   4  -3-52.6597 266.833   3
  -6  -4  -3 212.189 259.403   1
   6   4   3 118.087 100.240   3
  -4   6  -3 42.6305 113.908   1
   6   4   3 288.536 107.356   5
  -6   4   3 151.710 120.887   5
   4   6   3 128.231 146.624   1
  -6   4   4-28.8531 104.885   5
   4   6   4 241.868 165.234   1
   4   6  -4-186.515 143.890   5
   6   4   4 65.3536 90.8321   1
  -6  -4   4-8.58742 86.2377   5
  -4  -6   4 79.7797 108.112   5
  -4   6  -4-584.429 370.442   5
  -6  -4  -4 244.240 95.7446   5
   6  -4  -4 646.485 557.170   7
  -6   4  -4 366.534 238.749   5
  -6   4  -4 40.4197 204.819   3
  -4   6   4 554.305 711.674   1
   6   4  -4 32.3150 113.509   5
  -4   6  -4 269.159 288.398   4
  -6   4  -4 158.761 128.308   4
   6  -4   4 33.1448 121.665   3
  -6  -4  -4 418.078 298.041   6
   4   6  -4 110.140 82.3652   4
   4  -6   4 39.1714 373.163   3
  -4  -6  -4-74.0862 499.310   1
   4   6  -4 104.243 172.042   7
   4  -6  -4 13.8606 456.136   7
   4   6   4 141.084 238.157   7
   6  -4   4 354.745 244.653   7
   6   4   4 122.964 159.665   3
  -4  -6  -4 251.273 274.746   6
  -6   4   4-89.1735 164.031   6
  -4   6  -4 139.026 157.795   3
  -6  -4   4 291.645 158.176   1
   6  -4  -4 319.424 232.122   2
   4  -6   4 205.087 213.525   7
  -4   6   4-21.7800 350.438   2
   4  -6  -4-72.0669 178.687   2
   6   4   4 192.728 408.557   7
  -6   4   4 349.267 370.582   3
   6   4  -4 294.236 224.013   7
   4   6   4 168.175 56.7447   5
  -4   6   4 155.135 147.317   5
  -4  -6   4 526.846 214.209   1
  -4   6   5 30.7787 98.2492   5
  -6   4   5 109.833 84.1278   5
  -4  -6   5 2.16909 125.570   1
  -6  -4   5 102.122 113.145   5
  -4   6  -5-286.539 208.324   5
  -4  -6   5 45.6369 108.331   5
  -4   6   5 895.697 419.670   5
  -4   6  -5 356.690 371.114   4
   4  -6  -5-16.4132 129.395   2
  -6   4   5 159.853 119.742   4
   6   4  -5-516.670 353.916   7
   4   6  -5 474.201 312.417   7
   4  -6  -5-11.0493 459.424   7
   4  -6   5-713.678 340.014   6
  -4  -6  -5-42.9591 327.454   6
  -6  -4  -5 1661.30 576.043   6
   6  -4  -5 217.048 166.272   2
   4  -6   5-91.5685 468.157   3
  -6   4   5 181.240 331.539   3
  -6   4  -5 340.927 295.974   4
   4   6  -5 67.4157 68.2875   4
  -4   6   5-1306.77 740.397   1
   6  -4   5 617.863 337.229   3
   6  -4  -5-1092.11 743.808   7
   6   4   5 82.5843 111.216   3
  -4   6  -5 46.7157 173.674   3
  -4   6   5 1772.58 643.842   2
   4   6   5 28.2851 79.7348   1
  -4   6  -6 44488.3 2742.24   4
  -6   4  -6 45184.1 2651.20   4
  -4   6   6 29792.7 3290.37   1
   6   4  -6 43868.4 3112.33   7
   6  -4  -6 40142.1 4367.03   7
   4   6  -6 44533.7 2889.26   7
   4  -6  -6 25803.5 3341.03   7
   6  -4   6 40893.6 2422.96   3
   6   4   6 42163.7 2007.92   3
   4  -6   6 36953.1 2937.25   3
   4   6   6 39769.0 1929.70   3
  -6  -4   6 37363.3 1764.31   5
  -4  -6   6 40106.8 2100.20   5
   4  -6  -6 37492.7 1719.39   2
   6   5   0 10108.3 739.941   2
   5   6   0 10651.5 950.917   1
   5   6   0 10369.0 787.650   2
  -6  -5   0 10686.0 943.127   1
   6   5   0 9676.01 596.329   4
  -5   6   0 8342.27 1486.05   1
  -5   6   0 8682.95 1287.01   3
  -6   5   0 12533.2 2105.54   3
   6  -5   0 12708.2 2030.71   2
  -5  -6   0 9655.66 952.119   1
   6   5   0 10513.0 798.038   5
   5   6   0 10200.6 811.760   5
  -6  -5   0 9585.09 783.918   5
   5  -6   0 9510.75 1370.73   2
  -5  -6   0 9629.46 814.940   5
   6   5   0 10034.1 753.515   3
  -5  -6   0 10517.3 773.610   2
   6   5   1 20129.4 1190.02   1
   6   5   1 19136.9 1095.92   2
   5  -6  -1 13857.2 1320.66   7
   6  -5  -1 16909.7 1866.96   2
  -6   5  -1 16951.2 2178.63   3
   6   5  -1 19912.4 935.925   2
   5   6   1 18604.4 1132.31   2
   5   6   1 20238.4 1290.62   1
   5   6  -1 19056.4 999.146   2
  -5   6  -1 14928.7 1564.70   1
   6   5   1 19600.0 986.162   4
   6   5  -1 19759.9 663.436   4
   5   6   1 17987.1 998.979   4
  -6  -5   1 20284.3 1283.57   1
   5   6  -1 19663.4 1182.16   5
  -5   6   1 20925.1 2508.82   1
   6  -5   1 19534.7 2514.95   3
  -5   6   1 18378.4 1926.00   3
  -5  -6   1 20862.1 1336.81   1
  -6   5   1 20840.4 2207.04   3
  -5   6  -1 18892.0 2220.26   3
  -5  -6  -1 19521.2 1135.15   5
  -6   5  -1 23138.3 2272.37   1
   5  -6  -1 12587.4 1644.45   2
   6   5  -1 19442.0 956.466   3
  -5  -6  -1 20038.4 1461.35   1
   6   5   1 18688.3 995.453   5
   6   5   1 19875.7 1146.61   3
   6   5  -1 19012.6 1138.77   5
   5   6   1 18991.0 1026.08   5
  -6  -5   1 19823.9 1180.21   5
  -6  -5  -1 19339.3 1064.80   5
  -5  -6   1 18713.3 1181.35   5
   5  -6   1 27125.5 2783.46   2
  -5  -6   1 19323.2 926.548   2
  -5  -6  -1 19878.0 1145.34   2
  -6  -5  -1 19179.8 1315.53   1
  -5   6  -1 13282.7 1712.38   5
   6   5   2 11427.4 900.113   2
  -5   6   2 10609.3 1846.72   1
   6   5   2 10509.7 828.521   1
  -6   5  -2 9903.53 1467.55   4
   5   6   2 11246.4 919.175   2
  -6   5   2 10591.8 917.825   6
   5   6  -2 11309.5 932.603   5
  -6   5  -2 7436.88 987.159   1
   5   6   2 11203.8 946.395   1
   6   5   2 10047.3 794.541   4
   6   5  -2 11065.0 629.232   2
  -6  -5   2 11166.7 943.833   1
   5   6   2 10594.8 831.811   4
   6  -5   2 10630.6 1597.34   3
   5  -6  -2 8695.17 1639.81   2
   6   5  -2 12422.6 1243.07   7
   5  -6   2 11332.2 1139.06   7
   5  -6  -2 7495.64 1146.51   7
   5  -6   2 13036.4 2099.31   3
  -5   6   2 7267.48 1304.21   3
  -6   5   2 8222.94 1305.08   3
   5   6  -2 11436.3 1098.12   7
  -5   6  -2 9158.31 1557.97   3
   5  -6   2 10283.6 1824.50   2
  -6   5  -2 9565.63 1457.30   3
   6  -5  -2 8392.88 1579.44   2
  -5   6   2 7593.28 1280.33   2
  -5  -6  -2 11347.0 1327.05   1
   6   5  -2 11010.3 628.569   3
  -6   5   2 11334.2 1170.70   5
   5   6  -2 11428.0 600.360   3
   6   5   2 11120.7 706.724   5
   6   5   2 11396.5 920.074   3
   5   6  -2 10923.2 824.939   2
  -5  -6   2 12325.3 1004.41   1
   6   5  -2 11303.0 909.888   5
  -6  -5  -2 10449.4 1099.55   1
   5   6   2 11545.1 729.394   5
  -6  -5   2 10445.9 889.031   5
  -5  -6  -2 11363.2 841.410   5
  -6  -5  -2 11226.0 778.290   5
  -5  -6   2 11340.0 960.114   5
   5  -6   2 12464.6 710.931   6
  -5  -6  -2 11451.7 927.925   2
   6  -5  -2 10160.2 1557.30   7
  -5   6  -2 8865.13 1258.97   5
  -5   6  -2 10506.5 1085.49   1
  -6   5  -2 8193.23 1418.99   5
  -5   6  -3 12370.5 1129.56   1
   6   5   3 12720.9 1008.09   2
  -6   5   3 10002.9 1464.89   3
   6   5   3 12768.5 879.844   1
   5   6   3 12380.9 1008.45   2
  -5  -6  -3 11863.7 1802.91   1
  -6   5  -3 12227.7 1542.46   4
   5   6  -3 12427.4 596.765   4
  -6  -5   3 12636.4 1013.56   1
   6   5   3 12287.1 949.783   4
   5  -6  -3 13055.8 1502.96   2
   5   6   3 12073.3 948.119   4
   6  -5  -3 14272.1 1609.93   2
   5   6   3 12544.0 984.349   1
  -5   6  -3 11329.4 1626.55   4
  -5  -6   3 13002.6 1019.52   1
   6   5  -3 13537.7 1374.16   7
   6  -5  -3 12013.8 1981.24   7
   5   6  -3 13093.2 1234.33   7
   5  -6   3 12066.8 1271.30   7
   6  -5   3 10926.1 1304.42   7
   5  -6  -3 9099.90 1485.35   7
  -5   6   3 6697.53 1426.35   2
   6  -5   3 12363.1 1598.38   3
  -5   6   3 11885.3 2005.15   1
  -5   6  -3 11963.2 1548.94   3
   5  -6   3 13597.7 993.679   6
   5   6   3 11285.0 1468.88   7
  -6   5  -3 13114.0 1516.69   3
  -5  -6  -3 13792.2 938.964   5
  -6   5   3 10773.1 1050.93   6
  -5   6   3 14140.6 1235.72   5
  -6   5   3 12716.7 1113.18   5
   6   5   3 13480.9 705.247   5
   5   6   3 13583.3 684.143   5
   6   5   3 11962.2 989.665   3
   6   5  -3 12137.6 967.879   5
   5   6  -3 12840.2 1020.95   5
  -6   5  -3 12681.0 983.947   1
   5  -6   3 11409.2 1767.62   3
  -6  -5   3 13386.4 1040.10   5
  -5   6  -3 10193.2 1293.96   5
  -5  -6   3 12933.8 1056.41   5
  -6  -5  -3 13623.7 809.707   5
  -6   5  -3 10889.3 1343.29   5
  -6  -5  -3 12432.0 1559.20   1
  -5   6   4 5329.21 654.924   5
  -5   6  -4 4774.43 985.643   5
   6   5   4 5447.00 540.922   1
   6  -5   4 5001.70 931.382   7
  -5  -6  -4 3315.34 757.127   5
   5  -6  -4 4920.96 765.382   2
  -5   6  -4 5936.84 1110.46   4
  -6   5   4 3815.26 694.046   6
   6  -5  -4 5396.10 757.678   2
  -6   5  -4 4706.77 927.040   4
  -6  -5   4 4294.42 592.580   1
   5   6  -4 4849.05 363.602   4
   5   6   4 5507.57 629.200   1
  -6  -5  -4 5798.76 1660.62   1
  -5  -6  -4 5427.53 1928.65   1
   6  -5  -4 5819.13 1551.15   7
  -5  -6   4 4711.21 621.521   1
   6   5  -4 5180.65 926.725   7
   5   6   4 4766.31 1004.76   7
  -6   5   4 3332.52 870.849   3
   6  -5   4 5035.33 991.165   3
   5  -6  -4 4126.57 1172.82   7
   5  -6   4 3175.10 685.183   7
  -6  -5  -4 4410.96 948.603   6
   5  -6   4 4146.08 616.616   6
   5   6   4 4473.36 308.508   5
  -5  -6  -4 4393.81 1036.54   6
  -5   6  -4 4688.42 866.345   3
  -6   5  -4 5421.67 913.446   3
  -6   5   4 5039.62 629.911   5
   6   5   4 4554.67 636.284   3
  -5  -6   4 4321.61 624.892   5
   5  -6   4 4510.77 1043.77   3
  -5   6   4 4464.82 1330.68   1
  -6  -5   4 4809.01 638.119   5
  -6  -5  -4 4852.05 500.821   5
  -6   5  -4 3917.77 808.677   5
   5   6  -4 4857.18 833.125   7
  -5   6   4 2787.69 907.807   2
   6   5   5 7926.53 596.078   1
  -5   6  -5 3468.96 797.433   5
   5  -6  -5 6940.30 805.352   2
   6  -5  -5 7352.11 763.575   2
  -5   6  -5 8271.37 1296.91   4
  -6   5  -5 7442.00 1150.03   4
   5   6   5 6578.86 639.193   1
  -6   5   5 4614.02 579.501   4
   5  -6  -5 4244.66 1244.38   7
   6  -5   5 7362.90 1178.33   3
   5   6  -5 7893.32 1150.38   7
   6   5  -5 7258.04 1150.48   7
   6  -5  -5 5733.28 1704.05   7
   5  -6   5 5113.82 1116.44   3
  -5  -6  -5 7271.67 1288.27   6
  -6  -5  -5 6644.98 1162.67   6
  -5   6   5 7361.28 655.701   5
   5   6   5 7301.07 836.621   3
  -6   5   5 7130.52 676.560   5
  -6   5   5 4645.48 1035.34   3
   6   5   5 7977.42 861.267   3
  -6  -5   5 6872.04 774.180   5
  -5  -6   5 6833.98 811.773   5
  -5   6   5 7778.08 1882.84   1
  -5   6   5 4608.28 1222.75   2
   6  -5  -6 3493.42 1505.41   7
   5   6  -6 2704.25 718.745   7
  -6   5   6 2361.45 1041.51   1
   5   6   6 3375.69 581.698   3
  -5   6   6 2705.81 961.204   1
   5  -6  -6 1764.23 794.062   7
   6   5   6 2960.74 545.233   3
   5  -6   6 2808.73 833.509   3
   6  -5   6 2243.90 681.122   3
  -6  -5   6 2816.19 511.377   5
  -5  -6   6 2959.00 556.412   5
   6   6   0 246726. 4599.15   1
   6   6   0 246946. 3850.45   2
   6   6   0 226200. 3096.68   4
   6  -6   0 266898. 7551.91   2
  -6  -6   0 252423. 4890.38   1
  -6   6   0 235370. 7033.31   3
  -6   6   0 284830. 8635.54   1
   6   6   0 240659. 4026.16   5
  -6  -6   0 241508. 4140.38   5
   6   6   1-224.781 128.991   5
   6   6  -1-114.764 114.235   5
  -6  -6   1 190.823 180.635   1
  -6  -6   1-116.923 120.198   5
  -6  -6  -1 65.0873 110.502   5
  -6  -6  -1 6.91230 105.298   1
  -6   6  -1-61.8786 328.492   1
  -6   6   1-516.832 362.250   3
   6   6   1 22.6290 116.422   1
   6   6   1 72.2206 81.8160   2
   6   6  -1 283.848 128.871   2
   6  -6  -1 101.238 285.424   2
  -6   6  -1-555.471 516.408   3
   6   6  -1 318.116 122.169   3
   6   6   1-15.6204 110.896   4
   6  -6   1-370.816 552.673   2
   6   6   2 327.389 133.719   5
   6  -6   2 289.383 423.703   2
  -6  -6   2 118.866 124.383   5
  -6  -6  -2 184.936 108.571   5
  -6   6  -2 166.472 272.541   3
  -6   6  -2 243.189 223.051   5
  -6   6  -2 216.766 218.476   1
   6   6   2 267.381 151.593   4
   6   6  -2 127.549 157.506   7
   6  -6  -2 152.851 209.728   7
   6   6   2 227.708 132.448   2
   6   6   2 481.740 205.716   1
   6  -6   2-26.6208 427.731   3
  -6   6   2 436.046 283.395   3
   6   6  -2 81.2388 100.980   2
   6  -6  -2 79.0184 329.103   2
  -6  -6  -2 569.401 286.435   1
   6   6  -2 180.686 92.4951   3
  -6  -6   2 181.545 121.878   1
   6   6  -3 68.0007 81.0328   5
  -6  -6   3 251.413 194.178   1
  -6  -6   3 159.941 159.211   5
  -6   6  -3-548.812 382.271   3
  -6   6  -3-107.729 197.450   5
  -6  -6  -3-222.393 267.379   1
  -6   6  -3 36.2331 270.949   4
   6   6   3 25.7350 110.441   4
  -6   6  -3 83.9933 69.7665   1
   6  -6   3-590.252 303.918   7
   6  -6  -3 21.6633 197.342   7
   6   6  -3 198.112 118.591   7
   6   6   3 81.2651 138.943   1
  -6   6   3 113.843 208.015   3
   6  -6   3-530.578 440.750   3
   6  -6  -3 48.1009 338.617   2
  -6  -6  -3 172.837 108.199   5
   6   6  -3 66.2191 24.8079   4
   6   6   3-0.80225 91.2073   3
  -6   6   3 180.365 171.246   5
   6   6   3 24.8016 57.8087   5
   6  -6   4 127339. 5603.35   3
   6  -6  -4 127971. 4110.98   2
  -6   6  -4 130089. 4868.52   3
   6   6   4 125441. 2852.30   1
  -6   6  -4 141439. 5602.04   4
   6  -6  -4 80277.5 4617.62   7
  -6  -6  -4 110451. 7541.19   1
   6  -6   4 114844. 4023.69   7
  -6  -6  -4 109904. 4910.27   6
   6  -6   4 111983. 2598.19   6
  -6   6   4 131763. 3431.51   5
   6   6   4 131192. 3501.87   3
   6   6  -4 128085. 4328.89   7
  -6  -6   4 128345. 3429.40   5
  -6   6  -4 109883. 4097.52   5
  -6  -6  -4 122485. 3212.95   5
  -6   6   5 163.530 123.155   5
  -6  -6   5 35.8639 127.244   5
   6  -6   5-130.448 391.691   3
  -6  -6  -5 450.827 419.160   6
  -6   6  -5 74.6317 248.124   4
   6   6  -5-20.6407 304.876   7
   6  -6  -5 271.728 467.679   7
  -6   6   5 483.490 402.526   1
   6   6   5-14.7758 86.6001   1
   6  -6  -5-248.675 172.560   2
   6   6   5-215.297 164.117   3
  -6  -6   6-107.484 113.710   5
  -6   6   6 27.7095 236.818   1
   6  -6   6-573.728 409.215   3
  -7   0   0 183.670 138.544   5
   0  -7   0-320.995 300.900   1
   0   7   0 203.567 244.865   5
   0  -7   0 628.823 355.642   5
  -7   0   0 47.4935 80.8050   4
   0   7   0-195.876 245.317   1
  -7   0   0 117.842 124.093   3
   0  -7   0 133.609 173.987   2
   7   0   0 261.755 199.246   3
   0   7   0 341.934 225.703   2
   0   7  -1 305561. 9019.98   2
   0  -7   1 323909. 6969.31   1
  -7   0   1 301739. 2902.42   4
   0   7   1 348530. 6444.35   2
   0  -7  -1 332227. 6303.78   2
  -7   0  -1 308615. 4145.16   4
   0  -7   1 358803. 8409.51   2
  -7   0  -1 320600. 4855.24   3
  -7   0   1 311843. 4420.60   3
   7   0  -1 323144. 6548.62   3
   0   7  -1 304131. 6659.96   1
   0  -7  -1 365969. 10755.2   1
   7   0   1 324494. 5178.49   3
   7   0  -1 317432. 4585.54   5
  -7   0  -1 314718. 4438.76   5
  -7   0   1 316732. 4588.99   5
   0   7   1 345381. 9810.29   1
   0   7  -1 324511. 6922.54   5
   0   7   1 318243. 7107.46   5
   0  -7   1 316434. 7246.50   5
   0  -7  -1 346709. 9665.79   5
  -7   0   2-18.1053 94.8051   5
   7   0  -2-347.073 341.889   7
   0   7  -2 285.918 281.212   5
  -7   0  -2 39.7532 72.8347   4
   0   7   2-31.3409 141.688   5
   0  -7   2 342.227 265.568   5
  -7   0   2 49.4985 41.1280   4
   0   7  -2 258.889 221.816   3
   0  -7   2-73.9029 256.931   7
   0   7   2 156.162 103.594   7
   0   7  -2 468.827 163.965   7
   0  -7  -2 9.45992 337.629   6
  -7   0  -2 153.633 147.114   6
   0   7   2 628.357 288.998   2
  -7   0  -2 128.276 97.4626   1
   0   7   2 122.964 379.195   1
   0  -7   2 543.809 551.252   2
   7   0   2 87.3208 177.826   3
  -7   0   2 58.4964 86.4504   3
   0  -7  -2-5.77986 132.572   2
  -7   0  -2 151.434 148.702   3
   0   7  -2-48.8412 172.057   1
   0  -7  -2-92.1316 511.101   1
   7   0  -2 137.183 125.890   5
   0  -7   2-51.0571 142.843   1
   7   0  -2 107.302 657.207   2
  -7   0  -2 237.730 131.512   5
   0  -7  -3 232345. 4750.11   2
   7   0  -3 233674. 7356.10   7
   0   7  -3 239178. 4736.72   1
   7   0   3 232188. 4404.54   4
  -7   0  -3 226004. 4315.90   4
   0   7   3 241606. 5067.69   2
   7   0  -3 220095. 3899.11   5
   7   0  -3 248951. 4321.53   2
   0   7   3 228386. 4007.44   7
  -7   0  -3 243480. 3663.36   1
   0   7  -3 221167. 5710.32   3
   7   0   3 236521. 4521.24   3
  -7   0   3 218358. 3301.96   3
   0  -7  -3 250642. 8755.13   6
  -7   0  -3 230157. 4335.94   6
  -7   0  -3 218816. 3283.22   5
  -7   0   3 220612. 3867.72   5
   0  -7   3 186187. 6165.50   2
   0  -7   3 180030. 6280.65   7
   0   7  -3 236525. 4872.44   7
   0   7  -3 233443. 5462.97   5
   0   7   3 237023. 4716.10   5
   0  -7   3 225686. 4758.54   1
   0  -7   3 229702. 6175.22   5
  -7   0  -4 108.783 81.0826   5
   0  -7  -4 27.2072 125.464   2
   0  -7   4-7.68160 154.783   1
  -7   0   4 39.1950 74.7552   5
   0   7  -4 268.593 210.248   5
   0   7   4 252.759 151.194   5
   0  -7   4-32.2788 230.376   5
   0   7   4 803.255 304.282   7
   0   7  -4 139.615 183.017   4
  -7   0   4 123.901 50.1814   4
  -7   0  -4 7.95174 126.821   4
   0   7  -4 126.288 129.688   7
   0  -7  -4 204.478 265.190   6
   7   0  -4-359.881 169.103   5
   0   7   4 164.323 150.034   2
  -7   0   4-27.6315 56.3967   3
   7   0   4 52.6132 151.112   3
   0   7   4 283.633 551.223   1
   0  -7   4 25.1493 215.752   7
   0  -7   4-60.8218 206.002   2
   0   7  -4 480.923 182.420   3
   7   0  -4 367.470 405.983   7
   7   0  -4 76.3739 40.4098   2
   0   7   5 123381. 7177.89   1
   0   7  -5 120927. 3767.75   4
   0  -7   5 92626.4 3195.01   2
  -7   0  -5 126466. 3712.43   4
  -7   0  -5 117201. 1663.62   5
   0   7  -5 121292. 4328.85   7
   7   0   5 123806. 3494.59   3
   0   7   5 103099. 3446.06   7
   0   7  -5 109572. 3412.17   5
   0  -7   5 110271. 4876.71   5
   0  -7  -5 121322. 3404.36   2
   0  -7   5 114306. 3120.13   1
  -7   0   5 118390. 2841.95   5
   7   0  -5 130819. 6058.72   7
  -7   0   6 62.3743 83.2328   5
   0  -7   6 235.055 244.349   5
   0   7  -6-14.0477 204.114   4
  -7   0  -6-62.2497 224.807   4
   7   0   6-43.1073 102.281   3
   7   0  -6-425.137 416.226   7
   0  -7  -6 169.834 102.529   2
   1   7   0 1432.81 404.463   5
  -1  -7   0 1519.11 486.297   5
   1  -7   0 2132.07 899.307   5
  -7   1   0 1906.92 343.280   4
  -1  -7   0 1343.74 460.099   1
  -1  -7   0 2346.49 490.948   2
   1   7   0 1760.91 512.794   1
  -7  -1   0 1957.67 263.781   4
   7   1   0 1600.72 349.560   3
  -1   7   0 1863.17 711.513   5
  -1   7   0 1915.60 827.573   1
   7   1   0 1689.08 316.445   5
  -7   1   0 1693.42 359.733   5
  -7  -1   0 1618.09 315.675   3
   1  -7   0 2950.75 954.713   1
  -7  -1   0 1995.59 356.589   5
   1  -7   0 2253.09 742.772   2
   7  -1   0 1903.54 489.165   3
  -7   1   0 1454.13 358.688   3
   1   7   0 1971.06 504.464   2
  -1   7   0 1393.45 621.874   2
  -7  -1  -1 17839.6 1042.46   1
   7   1   1 18401.1 1016.96   4
   1   7  -1 17872.7 1504.17   1
  -1  -7  -1 20527.4 1407.64   2
   7   1  -1 18141.6 1272.39   3
  -7   1  -1 17782.3 1086.31   4
  -1  -7  -1 20832.3 2278.21   1
  -1  -7   1 20799.3 1557.01   2
   1  -7  -1 20441.9 1794.07   2
  -7  -1  -1 18220.8 960.603   4
  -7  -1   1 18371.6 559.355   4
   1  -7   1 16084.8 1795.26   1
  -7  -1   1 18428.2 975.412   3
   1   7   1 19325.7 1366.77   2
   1  -7   1 19322.7 2650.62   2
   1  -7   1 17238.4 2062.09   5
   1  -7   1 12077.9 786.727   7
  -1   7  -1 12960.6 1702.51   3
  -1   7   1 20772.2 1801.93   2
   1   7  -1 18903.8 1818.92   2
  -1   7  -1 11985.7 1615.44   2
  -7   1   1 19075.3 1321.46   3
   7  -1  -1 18910.9 2039.31   3
  -1   7  -1 18225.9 1811.55   1
   1   7   1 17225.8 1832.86   1
   7   1  -1 18356.1 1085.47   5
  -7   1  -1 18361.0 1166.64   5
   1   7   1 18827.3 708.893   7
  -7   1   1 18283.2 1150.76   5
  -7  -1  -1 17428.9 1002.52   5
  -7  -1  -1 18821.9 1145.18   3
  -7  -1   1 19100.4 1125.71   5
   1   7  -1 19282.9 824.361   7
   7  -1   1 18815.2 1343.78   3
   7   1   1 18506.3 1177.11   3
   1   7  -1 17921.6 1446.18   5
   1   7   1 18348.0 1368.02   5
  -1   7  -1 15350.6 1779.95   5
   1  -7  -1 15469.0 2112.78   1
  -1   7   1 20029.0 2391.64   5
  -1  -7   1 19345.1 1508.37   1
  -1  -7   1 17485.1 1459.52   5
  -1   7   1 19121.1 2311.99   1
  -1  -7  -1 18063.8 1733.67   5
  -7   1  -1 17786.0 1231.20   3
  -1   7   2 89183.5 5141.27   1
  -1  -7  -2 81813.9 2761.18   2
  -1  -7   2 82718.3 2860.98   1
  -1  -7  -2 91012.5 5058.89   5
   7   1   2 84045.4 2380.00   4
   1  -7   2 80436.5 3521.66   1
   1   7  -2 85171.0 2358.38   7
   1  -7  -2 83872.7 3213.31   2
  -7   1  -2 78177.0 2457.00   4
   1   7  -2 83098.6 2947.62   1
  -7  -1  -2 84991.1 2357.10   4
  -1  -7   2 89601.9 3450.82   2
  -7  -1  -2 81746.6 2152.29   1
   1   7   2 86054.8 2823.25   2
   7   1  -2 75496.9 3846.93   7
  -1   7   2 87777.1 1970.09   7
   7   1  -2 99278.3 5575.76   3
  -1   7   2 87202.2 3377.12   2
   1  -7   2 54031.8 3260.79   2
   1  -7   2 64492.6 3089.39   7
   1   7  -2 71059.0 3323.84   3
  -1  -7  -2 93043.0 6129.11   1
   1   7   2 84761.1 2107.10   7
  -1   7  -2 79378.9 3526.98   3
   7  -1  -2 100532. 5571.32   2
   7  -1   2 83034.5 2750.40   3
   1  -7  -2 86214.9 4460.70   6
  -7   1  -2 80016.4 2039.72   6
   7   1   2 83805.4 2565.39   3
  -7  -1   2 79138.6 1810.78   3
   7   1  -2 82632.6 2345.57   5
  -7   1  -2 81359.8 2373.51   5
  -7   1  -2 81711.2 2702.66   3
  -7  -1  -2 80686.0 2037.19   5
  -7  -1   2 81017.4 2333.81   5
   1   7   2 72552.8 4146.13   1
   7  -1  -2 84739.2 4719.99   7
   1   7  -2 81838.8 3067.32   5
  -7   1   2 82352.2 2410.07   5
   1   7   2 82572.8 2590.54   5
  -7   1   2 85725.5 2900.95   3
  -1   7  -2 72690.4 3568.21   5
  -1   7   2 85767.5 4861.26   5
  -1  -7   2 83356.2 3199.29   5
   1  -7   2 75130.9 4037.66   5
  -1   7  -2 75301.1 3049.58   1
  -1   7   3 12240.3 2124.81   1
  -1  -7  -3 12606.8 1096.90   2
   1   7  -3 12761.6 1107.85   1
   1  -7   3 7748.12 1213.58   7
   1  -7  -3 12289.4 1144.56   2
   1  -7   3 11451.2 1207.00   1
   7   1   3 12690.1 1001.76   4
  -1  -7  -3 11251.1 1901.14   6
  -1   7  -3 11785.1 1068.25   1
  -7   1  -3 11685.5 1015.06   4
   1   7   3 12296.3 1095.20   2
  -7  -1  -3 13939.3 1056.18   4
   1   7   3 11505.7 951.181   7
  -1  -7   3 13220.6 1388.79   2
  -7   1   3 12395.0 552.548   4
   7   1  -3 13805.2 794.689   2
   7  -1  -3 11939.3 1140.46   2
  -7   1  -3 12947.3 728.104   1
  -1   7   3 13450.1 1288.35   2
   7   1  -3 12031.4 1602.55   7
  -7  -1   3 12471.5 619.050   3
   1   7  -3 12812.6 1103.26   7
   1   7  -3 11466.3 1230.15   3
  -7   1   3 12378.0 1140.67   3
  -1   7  -3 10366.3 1336.32   3
   7  -1   3 11860.9 1043.17   3
  -7  -1  -3 12552.4 958.368   1
   7   1   3 12241.9 1013.06   3
  -1  -7   3 8781.72 1518.50   7
   7  -1  -3 10037.3 1622.41   7
   7   1  -3 12571.5 931.380   5
  -7   1  -3 12333.8 871.243   5
   1  -7  -3 13189.3 2017.10   6
  -7   1  -3 12223.4 1066.41   3
  -7  -1  -3 13206.8 760.986   5
  -7   1   3 12108.8 914.002   5
  -1   7   3 12605.0 935.733   7
  -7  -1   3 12834.2 940.151   5
  -1  -7   3 12685.1 1054.76   1
   1  -7   3 12542.5 1437.08   2
   1   7   3 10772.2 1763.18   1
   1   7  -3 12769.9 1190.38   5
   1   7   3 12622.8 844.651   5
  -1   7  -3 11474.4 1332.40   5
  -1   7   3 12364.1 1605.41   5
   7   1   3 12128.8 1001.89   2
  -1  -7   3 12278.4 1281.78   5
  -7  -1  -3 11956.0 1104.94   6
   1  -7   3 12043.9 1626.93   5
  -7  -1  -4 745.233 161.739   5
  -7   1   4 942.218 265.181   5
  -7  -1   4 659.806 102.892   3
  -7  -1   4 665.596 223.944   5
   1   7  -4 242.460 150.521   5
  -1   7   4 497.877 238.914   7
   1   7   4 729.554 153.065   5
  -1   7  -4 748.020 336.822   5
  -1   7   4 707.454 291.695   5
  -1  -7   4 1191.38 450.732   5
  -7   1  -4 506.638 368.300   5
   1  -7   4 586.351 414.518   5
  -1   7   4 371.294 748.047   1
  -1  -7   4 1031.40 421.525   2
  -1   7  -4 1239.50 456.109   4
   1   7  -4 1149.37 377.104   4
  -7   1   4 620.408 142.931   4
  -7   1  -4 678.409 274.400   4
   1   7   4 422.238 374.963   1
  -1  -7  -4 884.483 516.684   6
  -7  -1  -4 908.011 295.173   4
  -1  -7   4 1036.96 528.012   7
   7   1  -4 686.087 457.526   7
   7  -1  -4 250.728 294.877   7
   1   7   4 525.572 249.063   7
   1   7  -4 813.883 348.081   7
  -1  -7   4 711.007 253.396   1
  -1  -7  -4 619.613 261.421   2
  -7   1   4 819.206 280.696   3
   1  -7   4 1076.61 361.078   1
   1  -7  -4 499.267 230.269   2
   7  -1  -4 664.689 155.615   2
  -7  -1  -4 490.093 197.511   1
   1  -7   4-385.527 380.674   7
   1   7   4 776.443 295.396   2
   7  -1   4 734.264 300.735   3
  -1   7   4 740.760 312.322   2
   7   1   4 761.366 294.156   3
  -1   7  -4 826.542 288.830   3
   1   7  -4 757.612 182.610   3
   1  -7   4 889.933 383.763   2
   7   1  -4 693.021 238.051   5
  -7   1  -4 595.558 174.431   5
   1  -7  -5 5207.88 709.529   2
  -1   7   5 5796.74 1800.78   1
   7  -1   5 5444.43 745.525   3
  -1   7   5 5832.91 366.912   5
  -1   7  -5 6454.31 961.717   4
   1   7  -5 6685.60 817.533   4
   1  -7   5 6219.46 784.702   1
  -7   1  -5 6148.74 840.274   4
  -1  -7   5 4977.37 662.657   2
  -7  -1  -5 6580.21 839.616   4
   1  -7   5 6157.50 874.241   2
   1   7  -5 6893.54 1025.02   7
  -1   7   5 5226.66 768.121   7
   7   1  -5 5184.83 1171.01   7
  -7   1   5 4817.19 571.121   3
   7  -1  -5 6486.89 1412.04   7
  -7   1   5 6337.45 652.577   5
   7   1  -5 4787.91 620.730   5
  -7   1  -5 5457.00 433.915   5
   1   7   5 5503.22 1181.13   1
  -7  -1   5 5941.93 655.158   5
  -1  -7   5 6293.55 703.034   1
  -1   7  -5 4918.27 760.710   5
  -1  -7   5 5535.20 1011.72   5
  -1  -7  -5 6257.63 780.618   2
   7   1   5 6159.84 781.334   3
   1   7   6 20423.8 1948.31   1
  -1   7  -6 23807.2 1782.21   4
   1   7  -6 22924.8 1491.12   4
   1   7  -6 23359.2 2031.72   7
   7  -1  -6 23233.6 2861.64   7
   7  -1   6 24873.0 1637.60   3
   7   1   6 24078.2 1569.70   3
  -7   1   6 23196.3 1227.28   5
  -7  -1   6 22715.3 1262.54   5
  -1   7   6 25856.8 3718.73   1
   1  -7  -6 21913.3 1425.48   2
  -1  -7   6 19254.7 1987.67   5
  -7  -2   0 90032.5 2513.50   1
  -2   7   0 87387.5 4155.95   1
  -2  -7   0 95504.8 2757.84   2
  -7  -2   0 96146.5 1748.88   4
   2  -7   0 98104.0 5975.98   2
   2   7   0 95590.2 2904.92   2
   2   7   0 95492.5 3514.90   1
   7  -2   0 94777.2 3951.50   3
   2  -7   0 82272.6 4243.64   1
  -2   7   0 83992.4 5220.13   2
  -7   2   0 93961.3 3445.37   3
   7   2   0 91072.0 2450.20   3
  -7   2   0 95727.6 2913.33   5
   7   2   0 95959.9 2405.35   5
  -7  -2   0 95817.4 2435.64   5
   2   7   0 91172.3 2834.09   5
  -2  -7   0 93996.5 3510.31   1
  -2  -7   0 89487.2 2990.32   5
  -2   7   0 98429.1 4850.96   5
  -2   7   1 14560.6 1800.86   1
   7   2   1 18685.2 1013.87   5
  -2  -7  -1 16199.7 1758.94   1
  -2  -7  -1 16128.5 1161.55   2
   7   2   1 16886.3 934.650   4
  -7   2  -1 17311.2 1252.78   4
  -7   2  -1 15679.6 633.251   6
  -2  -7   1 17307.0 1162.85   2
  -7  -2  -1 15799.4 1014.29   1
   2  -7  -1 21984.9 2194.50   2
   2   7   1 15614.0 1146.98   2
  -7  -2  -1 17564.3 924.219   4
   2   7  -1 16100.3 1347.62   1
  -2   7  -1 14635.0 1615.20   3
   2  -7   1 11347.6 879.097   7
   2   7  -1 15780.9 1382.64   2
   7  -2  -1 17746.6 2501.89   3
   2  -7  -1 12460.4 642.295   7
   2  -7   1 18247.8 2173.31   1
   2   7   1 15148.0 1081.48   5
   2   7   1 14934.0 1492.06   1
   7   2  -1 16167.0 1046.54   3
  -7   2   1 17923.8 1674.38   3
   7   2   1 17546.6 1119.46   3
  -7   2  -1 14453.1 1267.70   3
  -7   2  -1 17823.0 1310.01   5
  -7   2   1 17034.9 1189.57   5
   7   2  -1 17070.6 1050.24   5
  -7  -2   1 16024.7 860.691   3
  -7  -2  -1 15922.5 950.795   5
  -7  -2   1 16138.4 1029.83   5
  -2   7  -1 19580.7 2163.12   1
   2  -7   1 11138.1 1557.94   2
   7  -2   1 17092.9 1438.22   3
  -2  -7   1 16027.8 1292.66   1
  -2   7   1 16837.3 1920.01   2
  -2  -7   1 13596.5 1171.87   5
  -2   7  -1 18140.9 2335.29   5
  -2  -7  -1 15691.3 1333.66   5
  -2   7   1 16912.8 2032.75   5
   2   7  -1 17584.1 1293.50   5
   2   7  -1 17166.5 856.784   7
   2   7   1 16434.3 944.958   7
  -7  -2  -2 32819.2 1481.23   1
  -2  -7  -2 35132.1 1763.69   2
  -2   7   2 30477.1 2807.77   1
   2   7  -2 36688.1 1910.48   1
   7   2   2 35768.8 1515.16   4
  -7   2  -2 34502.5 1794.83   4
  -2  -7   2 36820.1 1670.54   2
   2  -7  -2 38806.5 2407.37   2
   2  -7   2 35925.4 2660.37   1
   2   7   2 35055.7 1733.86   2
  -2  -7  -2 30440.9 3102.78   1
  -7  -2  -2 37182.8 1532.91   4
   7  -2  -2 34953.8 3189.54   7
   2  -7   2 25365.5 1744.67   7
  -2   7  -2 31124.7 2106.58   1
   2   7  -2 37347.8 1599.74   7
   2  -7   2 33066.3 2403.22   2
   7   2  -2 36970.7 2429.93   3
   2   7   2 34055.0 1545.88   7
   7  -2  -2 30566.6 2767.68   2
   2  -7  -2 28700.5 1884.79   7
  -2   7  -2 33483.3 2439.54   3
   7  -2   2 33727.9 1887.51   3
  -7   2   2 36126.4 2604.68   3
   2   7  -2 24869.6 2302.23   2
   2  -7  -2 36701.9 2764.82   6
   2   7   2 35242.4 2435.20   1
   7   2   2 37224.4 1696.23   3
  -7   2  -2 32742.7 1840.69   3
   7   2  -2 36202.4 1570.38   5
  -7   2   2 33510.2 1610.06   5
  -2  -7   2 37002.9 1847.67   1
  -7  -2  -2 37208.9 1365.94   5
  -7  -2   2 34951.9 1093.01   3
   7   2  -2 33041.5 2388.70   7
  -7  -2   2 33547.8 1503.27   5
   2   7  -2 34529.7 1848.10   5
   2   7   2 35297.7 1461.12   5
  -2   7   2 39085.7 2566.69   2
  -2   7  -2 34751.7 2829.61   5
  -2  -7   2 33257.8 1863.00   5
   7   2  -2 35399.7 1010.65   2
   7   2   2 35422.6 1607.75   2
  -2   7   2 35229.5 2939.79   5
  -2  -7  -2 32998.3 2335.69   5
  -7   2  -2 35082.1 1860.51   5
  -2  -7  -3 10022.6 964.197   2
  -2   7   3 9204.52 815.492   7
   7   2  -3 10096.3 299.458   2
   7  -2  -3 11495.9 1841.34   7
  -2   7   3 11166.3 1306.95   2
   2  -7  -3 9775.45 1093.78   2
  -7   2  -3 10669.3 607.679   1
  -2   7   3 9254.99 1704.77   1
   7   2   3 9227.79 845.043   4
  -2  -7   3 11660.3 886.035   2
  -7   2  -3 9883.56 1009.01   4
  -7   2  -3 10341.3 1035.06   3
   2   7   3 10469.6 983.481   2
  -2   7  -3 10031.8 1002.72   1
  -7  -2  -3 10717.7 919.981   4
   7   2  -3 10033.0 396.302   2
   7  -2  -3 10926.7 1215.95   2
   2  -7   3 8228.04 1146.56   1
  -7  -2  -3 9321.16 1065.36   6
   7   2  -3 9828.68 1385.31   7
   2  -7   3 6633.08 998.414   7
   2   7   3 9953.79 943.092   7
   2  -7   3 10695.3 1342.13   2
  -7   2   3 10653.8 1517.96   3
   2   7  -3 8483.56 968.140   3
   7  -2   3 9977.91 1012.33   3
  -2  -7  -3 9184.25 2016.01   1
  -2   7  -3 8906.18 1300.14   3
  -2  -7   3 9542.86 905.879   1
  -2  -7  -3 9213.68 1745.41   6
   2  -7  -3 12431.8 1928.91   6
   7   2   3 10250.3 927.812   3
   2   7   3 8537.70 1246.17   1
  -7   2  -3 10646.2 994.803   5
   7   2  -3 11156.0 893.416   5
  -7  -2  -3 10362.4 993.906   1
  -7   2   3 10143.9 862.321   5
  -7  -2  -3 9913.76 644.194   5
  -7  -2   3 9470.83 815.522   5
   2   7  -3 9860.02 987.403   7
   2   7  -3 11340.2 1063.73   5
  -2   7  -3 9140.37 1294.35   5
  -2  -7   3 8884.40 1002.49   5
   2  -7  -3 7336.02 1241.72   7
  -2   7   3 9301.53 1592.47   5
   7   2   3 10351.2 923.098   2
   2   7   3 9333.39 645.640   5
   2  -7  -4 45190.9 2162.09   2
  -2   7   4 42269.7 3890.41   1
  -2   7  -4 47775.3 3040.77   4
   2   7  -4 44242.6 2014.39   4
   7  -2  -4 43860.7 1518.65   2
  -2  -7   4 47957.5 1495.89   2
  -7   2  -4 45150.7 2241.66   4
  -7  -2  -4 40638.5 2593.68   1
  -7   2   4 43597.2 1289.59   4
  -7   2  -4 46375.9 1872.45   5
  -7  -2  -4 45939.5 2058.79   4
  -2   7   4 45901.5 2592.55   2
   7  -2  -4 46106.2 3739.88   7
   2  -7   4 28147.0 2128.43   7
   2  -7   4 42614.2 2415.41   1
   2   7   4 40802.6 2104.08   7
   2   7  -4 45014.9 2382.67   7
   2  -7  -4 29485.6 2901.48   7
  -7   2   4 41901.2 2930.00   3
   7  -2   4 45590.8 2185.32   3
  -7  -2  -4 47985.7 1215.81   5
   7   2  -4 47302.9 3093.34   7
  -2  -7  -4 44081.3 3599.73   6
  -7  -2  -4 43354.3 2353.09   6
  -2   7  -4 45321.9 2292.79   3
   7   2   4 48969.5 2105.33   3
  -2  -7   4 44527.1 1905.67   1
   2   7   4 44101.9 2786.32   1
   7   2  -4 41911.8 1777.15   5
  -7   2   4 44880.6 1776.18   5
  -2  -7   4 27024.8 2987.19   7
   2   7   4 43173.3 1018.97   5
   2  -7   4 52203.4 2977.40   2
   2   7  -4 46494.3 2145.66   5
  -7  -2   4 43918.2 1789.65   5
  -2   7  -4 36899.8 2396.67   5
  -2  -7   4 43933.6 2331.35   5
  -2   7   4 51645.7 3921.90   5
  -2   7   4 43635.4 1993.17   7
  -7   2  -4 36885.7 2383.45   5
  -2  -7  -4 46191.5 2083.51   2
   7  -2  -5 5453.39 429.466   2
   2  -7  -5 5017.67 704.529   2
  -2   7  -5 3247.56 663.608   5
  -2   7  -5 5841.77 977.159   4
   2   7  -5 5553.43 686.921   4
  -7   2  -5 5451.54 823.964   4
  -2   7   5 4159.96 1238.36   1
  -2   7  -5 6558.72 741.718   3
  -2  -7   5 5991.03 679.788   1
   2   7  -5 5064.77 885.405   7
   7   2  -5 6123.95 1217.26   7
   7  -2  -5 7182.00 1613.92   7
  -7   2   5 4704.77 891.700   3
   2  -7   5 6204.59 982.283   2
   7  -2   5 5771.88 809.187   3
   2  -7  -5 3064.20 1022.97   7
   7   2   5 6456.27 789.143   3
   2   7   5 5307.79 903.198   1
  -7   2  -5 5558.80 548.307   5
  -2   7   5 4932.88 406.770   5
  -7   2   5 5914.41 629.881   5
  -7  -2   5 5880.29 666.281   5
  -2  -7  -5 5247.03 710.397   2
  -2  -7   5 6074.68 944.883   5
  -2   7   6 8310.72 1878.58   1
  -2   7  -6 10595.6 1259.51   4
   2   7  -6 11162.9 954.922   4
   7  -2  -6 10094.4 2011.80   7
   2   7  -6 11113.7 1406.27   7
   2   7   6 8973.91 1051.54   1
   7   2   6 10862.4 1050.57   3
  -7   2   6 9859.68 786.616   5
  -7  -2   6 9686.03 856.897   5
  -2  -7   6 8972.59 1255.46   5
   2  -7  -6 9385.29 935.737   2
   7  -2   6 10991.5 1121.06   3
  -3   7   0 112178. 4448.86   1
  -3  -7   0 121351. 2906.68   2
   7   3   0 123058. 2081.32   4
  -7  -3   0 117413. 2955.83   1
   3   7   0 119097. 3001.35   2
   3   7   0 122852. 3741.20   1
  -3   7   0 96772.6 4729.32   3
   7  -3   0 120868. 5474.13   3
  -7   3   0 111575. 1493.51   6
  -7   3   0 132033. 3852.64   5
  -7   3   0 123778. 4900.07   3
   7   3   0 124053. 2745.07   5
  -7  -3   0 117605. 2695.27   5
  -3  -7   0 123027. 3769.00   1
   3   7   0 118750. 3027.51   5
   7   3   0 122299. 2772.92   3
  -3  -7   0 118804. 3215.68   5
  -3   7   0 106179. 4474.74   5
   3  -7   0 77410.1 4201.31   2
   7   3   0 119475. 2508.83   2
  -3  -7  -1 10948.4 925.677   2
  -7   3  -1 10631.5 1270.50   3
  -3  -7   1 11139.7 825.625   2
  -7  -3   1 11098.2 935.269   1
  -7   3  -1 10080.1 1171.12   4
  -3   7   1 8896.49 1403.34   1
   7   3   1 11286.5 745.090   4
   3  -7  -1 9384.82 1065.18   6
   3   7  -1 11577.5 1103.89   1
   3   7   1 12088.5 970.151   2
  -7  -3  -1 11930.1 929.543   1
   3  -7  -1 10764.4 1835.49   2
   7   3  -1 11239.4 677.901   2
   7  -3   1 10046.0 1286.30   3
   3   7  -1 11018.3 1009.66   2
   3   7  -1 11542.2 812.341   7
   3   7   1 12087.5 1222.04   1
   3  -7  -1 7241.87 748.569   7
  -3   7  -1 8544.71 1187.14   3
   3  -7   1 9721.33 769.418   7
  -3   7   1 9727.28 1789.46   2
  -7   3   1 11724.1 1754.80   3
   7  -3  -1 15905.4 2717.91   2
   7   3  -1 11728.1 828.782   3
   7   3   1 11463.6 894.813   3
  -7   3   1 12517.4 1113.38   5
   7   3   1 11289.6 793.000   5
  -3  -7   1 12100.0 1098.82   1
   7   3  -1 11547.5 872.059   5
  -7  -3  -1 11276.6 797.649   5
  -7  -3   1 11262.7 867.247   5
   3   7  -1 11281.0 980.695   5
   3   7   1 11195.9 859.554   5
  -3   7  -1 11334.0 1357.68   1
  -3  -7   1 11020.2 991.967   5
  -3  -7  -1 11200.4 1008.52   5
  -3   7  -1 8717.98 1310.24   5
  -3   7   1 9994.29 1433.88   5
  -3  -7  -1 11731.2 1355.50   1
   7   3   1 10880.9 831.252   2
   3  -7   1 9464.94 1336.45   2
  -3  -7  -2 2457.74 470.374   2
   7   3  -2 2431.55 260.854   2
   3   7  -2 2051.11 431.003   5
  -7  -3   2 2626.86 471.076   1
  -3  -7   2 1624.38 405.106   5
   3   7  -2 2427.65 493.105   1
  -3   7  -2 1868.10 664.369   5
  -3  -7  -2 2236.78 491.904   5
  -3  -7   2 2101.18 333.428   2
  -3   7   2 1652.12 659.375   5
   3   7   2 1944.24 519.544   1
   7   3   2 1985.08 366.240   4
   3   7   2 2283.60 430.657   2
   3  -7  -2 1149.26 405.211   7
   3  -7  -2 2006.85 601.357   6
  -3   7  -2 1871.12 551.780   1
  -7   3  -2 1771.20 463.112   4
   3   7   2 2242.38 470.636   7
   7   3  -2 1610.50 545.367   7
   3   7  -2 2247.29 418.577   7
  -7  -3  -2 2324.81 436.975   1
   7   3  -2 3016.34 498.151   3
  -3  -7  -2 2194.23 761.473   1
   7  -3  -2 3579.70 1136.56   7
  -3   7  -2 2991.78 811.781   3
   3  -7   2 1461.34 381.407   7
  -3  -7   2 2212.98 457.751   1
   7   3   2 2054.71 331.330   5
  -7   3   2 1971.10 426.750   5
   7   3  -2 2174.75 397.282   5
   3  -7  -2 2487.81 686.640   2
  -7  -3  -2 2234.63 337.083   5
  -7  -3   2 2087.27 394.201   5
   7  -3   2 1688.76 510.262   3
   3   7   2 2215.16 355.205   5
  -7   3   2 1928.60 824.445   3
  -3   7   2 1757.08 710.720   1
  -7   3  -2 2436.68 583.426   3
   7  -3  -2 881.364 458.272   2
   3  -7   2 1930.64 629.650   2
   7   3   2 2071.95 411.495   3
  -3   7   2 2515.55 779.769   2
   3   7  -2 1963.16 621.911   2
   7   3   2 2201.19 398.813   2
  -7  -3   3 8032.33 826.460   1
  -3  -7   3 7619.69 537.147   2
  -7  -3  -3 5708.42 924.154   6
   3  -7  -3 8001.47 1063.06   2
  -3  -7   3 8422.57 845.427   1
   7   3   3 7230.44 748.142   4
  -7   3  -3 7394.57 956.335   4
   3   7  -3 7099.50 797.704   3
   3   7   3 7041.87 797.003   2
  -7   3  -3 5242.40 637.725   1
   3   7   3 7283.66 772.806   4
   7  -3  -3 7168.03 1093.72   2
  -3   7  -3 5532.17 766.372   1
   7   3  -3 7258.76 1141.13   7
   7  -3  -3 6915.76 1469.53   7
   3  -7   3 5113.33 803.959   7
   3   7  -3 8176.42 906.011   7
   3   7   3 6669.67 840.789   7
   3  -7  -3 4466.36 975.121   7
  -7   3   3 7837.15 1672.94   3
   7  -3   3 8894.76 1045.47   3
   3   7   3 7346.31 548.378   5
  -3   7  -3 6365.26 1158.01   3
  -3  -7  -3 7625.30 1565.81   6
  -3   7   3 8020.26 1256.37   2
  -7   3  -3 7165.06 936.085   3
   7   3  -3 6833.91 715.260   5
  -7   3   3 7898.33 799.602   5
   3   7   3 6645.76 938.569   1
  -7  -3  -3 7881.62 985.347   1
  -7  -3  -3 7710.44 573.881   5
   3   7  -3 7121.60 815.903   5
  -7  -3   3 7386.26 739.034   5
   7   3   3 7576.77 798.511   3
  -3   7  -3 7184.32 1294.23   5
  -3  -7   3 6574.17 817.057   5
   3  -7   3 8176.96 1310.69   2
  -3   7   3 5902.91 1179.64   5
  -7   3   3 5352.81 721.529   6
  -3  -7  -3 10228.6 2193.46   1
  -3  -7  -3 7019.26 1207.04   5
  -3  -7  -3 7753.54 834.922   2
  -3   7   3 5152.34 1291.31   1
   7   3   3 7575.11 792.685   2
   3  -7   4 76530.6 4164.30   2
  -3  -7   4 53502.9 883.798   2
   3  -7  -4 65401.5 2700.66   2
   7  -3   4 65611.7 2804.73   3
  -3   7  -4 65098.2 3744.46   4
   3   7  -4 64535.8 2137.08   4
   7  -3  -4 62273.9 2131.71   2
  -7  -3  -4 74436.0 4815.27   1
  -7   3  -4 62105.7 2820.65   4
  -3   7   4 46652.3 3951.18   1
  -7   3   4 59134.9 1704.43   4
  -3   7  -4 60889.7 2975.22   3
  -3   7   4 60297.2 2117.88   5
   7   3  -4 62245.8 3415.06   7
   7  -3  -4 65722.8 4727.33   7
   3   7   4 58383.5 2660.40   7
  -3   7   4 62458.7 3364.96   2
   3   7  -4 63581.3 2854.63   7
  -7   3   4 62634.8 4629.17   3
   3   7   4 61084.4 2761.45   1
  -3  -7   4 61615.8 2235.67   1
  -3  -7  -4 58633.3 4058.34   6
  -7  -3  -4 58205.4 2901.61   6
  -7   3   4 52943.3 2507.13   6
  -7   3  -4 58446.2 2657.84   3
  -7   3   4 61697.4 2117.52   5
   3   7   4 58238.7 1123.55   5
   7   3  -4 59869.7 2155.65   5
   3   7  -4 58196.6 2342.87   5
   3  -7   4 43057.6 2462.68   7
  -7  -3   4 58088.2 2109.70   5
  -7  -3  -4 65097.9 1418.20   5
   3  -7  -4 41819.0 3308.92   7
  -3   7  -4 49232.4 2968.24   5
  -3  -7   4 61193.1 2590.51   5
  -3  -7  -4 63469.5 2435.30   2
  -3   7   4 50786.1 3259.63   5
  -7   3  -4 49622.2 2704.31   5
   7   3   4 64472.7 2408.05   3
   3  -7  -5 3728.96 617.361   2
  -3   7  -5 2356.51 619.811   5
   7  -3  -5 3662.22 423.074   2
   3   7  -5 4151.08 789.513   7
  -3   7  -5 3820.75 856.951   4
   3   7  -5 3800.89 504.670   4
  -7   3  -5 4198.08 766.711   4
  -3   7   5 3554.55 404.160   5
   7   3  -5 3578.19 887.085   7
   3   7   5 3017.02 593.996   1
  -3  -7  -5 3713.43 1044.42   6
   7  -3  -5 4803.87 1397.58   7
   3  -7  -5 2557.61 935.377   7
  -3  -7   5 4075.29 575.497   1
   7   3   5 3873.12 622.301   3
  -7   3  -5 3728.90 592.022   5
  -3   7  -5 4311.39 684.721   3
  -7   3   5 3795.58 515.149   5
  -7   3   5 3560.35 1073.52   3
  -7  -3   5 3622.24 540.467   5
  -3  -7   5 3799.68 690.432   5
  -3   7   5 2462.13 964.817   1
   7  -3   5 3533.88 676.030   3
   3  -7   5 3593.31 946.994   2
  -7   3   6 1046.94 266.596   5
  -7  -3   6 409.514 183.196   5
  -3  -7   6 502.653 235.986   5
  -3   7  -6 845.944 421.875   4
  -3   7   6 529.365 336.942   1
   3  -7  -6 520.006 248.618   2
   7  -3  -6 348.151 454.101   7
   3   7  -6 747.086 398.893   7
   3  -7  -6 74.7390 251.277   7
   7  -3   6 565.354 285.364   3
   7   3   6 604.187 274.595   3
   7  -4   0 332.595 413.101   2
  -7  -4   0 277.164 162.853   5
   4   7   0 266.556 165.800   5
  -4  -7   0 170.836 130.154   5
  -4   7   0 9.04995 238.845   5
   7   4   0 483.065 133.467   4
  -4  -7   0 311.618 197.888   1
  -4   7   0 186.986 226.587   1
   4  -7   0 198.774 141.443   6
  -4  -7   0 161.712 120.865   2
   7   4   0 260.230 131.672   2
   7  -4   0 533.763 455.183   3
  -4   7   0 180.729 200.142   3
   4   7   0 421.950 184.051   2
   4   7   0 129.339 148.577   1
  -7   4   0 138.310 311.496   3
  -7  -4   0 470.365 190.827   1
   7   4   0 205.787 124.826   3
   4  -7   0 237.103 271.322   2
   7   4   0 379.151 184.996   5
  -4  -7  -1 27322.4 1430.34   2
  -4   7  -1 23568.1 1847.64   1
   4  -7  -1 16089.0 1162.56   7
   7   4   1 26626.0 1307.01   2
  -4  -7   1 27919.8 1244.02   2
   7   4  -1 27466.6 1081.04   2
   4   7  -1 27660.6 1661.15   1
   7   4  -1 26400.8 678.215   4
  -7  -4   1 26661.4 1475.18   1
   7   4   1 28046.8 1173.18   4
   4   7   1 28171.3 1460.48   2
  -4   7   1 17118.3 1989.66   1
   4   7   1 27569.3 1723.62   1
   4   7  -1 27788.9 1433.58   2
   4  -7  -1 22032.5 2476.13   2
   7  -4  -1 32810.7 3008.00   2
  -7  -4  -1 25825.9 1452.97   1
  -4   7   1 20417.4 2345.11   3
   7  -4   1 26095.8 2463.32   3
   4  -7   1 26276.9 2161.71   2
  -4   7  -1 26287.6 2075.25   3
   4  -7   1 27511.8 1374.64   7
  -7   4   1 26436.9 3186.31   3
  -7   4  -1 27536.0 2430.92   3
  -4   7   1 19894.0 2214.34   2
  -7   4   1 26714.6 1099.17   6
  -4  -7   1 29802.3 1699.98   1
   4  -7  -1 26382.3 1668.36   6
   7   4  -1 26984.1 1211.90   3
  -7   4   1 28996.5 1888.11   5
   7   4   1 28027.4 1408.36   3
   7   4   1 28476.5 1256.40   5
   7   4  -1 26904.6 1349.94   5
   4   7   1 26506.3 1299.46   5
  -7  -4   1 26939.3 1364.36   5
  -7  -4  -1 25721.4 1228.47   5
  -4  -7  -1 26494.4 1917.94   1
  -4  -7   1 26659.5 1509.62   5
  -4  -7  -1 27729.6 1487.02   5
   4   7  -1 26445.0 1466.19   5
  -4   7  -1 23064.4 2014.09   5
  -4   7   1 18265.0 2020.86   5
   4   7  -1 28963.7 1439.03   7
   7   4   2 9606.54 841.284   2
  -4  -7   2 10224.3 663.945   2
  -4  -7  -2 10125.3 1468.50   1
   7   4  -2 10356.2 556.547   2
  -7  -4   2 10790.7 957.721   1
  -7   4  -2 11942.5 1419.44   4
   4   7   2 10647.5 946.102   2
   7   4   2 9758.23 793.088   4
   4  -7  -2 10108.1 1590.85   2
   4   7   2 10362.5 870.302   4
  -4   7   2 8281.53 1554.16   1
   7   4  -2 9935.47 1206.06   7
   7  -4  -2 11285.4 1900.13   7
   4   7  -2 10258.4 924.073   7
   7  -4  -2 5577.20 1143.08   2
   4  -7  -2 6039.14 919.356   7
   4   7  -2 10391.8 1101.80   2
   7  -4   2 9368.00 1308.20   3
  -7   4   2 12211.7 2118.55   3
   4  -7   2 9964.94 1481.06   2
  -4   7  -2 9389.38 1583.59   3
  -4   7   2 7040.50 1513.91   2
  -4  -7   2 10846.4 986.448   1
  -7  -4  -2 9446.17 945.523   1
  -7   4   2 9791.01 845.864   6
  -7   4  -2 9252.64 1279.69   3
   4   7   2 10009.6 1048.15   1
   7   4  -2 9626.59 738.649   3
  -7   4   2 10756.7 1077.68   5
   7   4   2 10216.3 708.836   5
   7   4   2 10817.9 918.196   3
   4  -7   2 8764.13 891.027   7
   7   4  -2 10558.4 875.994   5
  -4   7  -2 9796.31 1158.56   1
   4   7   2 9957.50 721.636   5
   4   7  -2 9185.78 887.896   5
  -7  -4  -2 9658.92 710.551   5
  -7  -4   2 10128.7 865.391   5
  -4  -7   2 10242.2 966.348   5
  -4  -7  -2 9360.57 893.207   5
  -4   7  -2 7722.45 1162.07   5
  -4   7   2 7552.56 1373.61   5
  -4  -7  -2 11355.7 972.057   2
   4   7  -3 18277.8 1387.56   7
  -4  -7  -3 16564.6 2299.63   6
   7   4   3 18298.4 1231.14   2
  -7   4  -3 15807.0 1018.94   1
  -7  -4   3 19975.2 1315.75   1
  -4   7  -3 18220.2 2218.45   4
   4   7  -3 18034.8 1144.17   4
   4   7   3 19102.9 1420.32   1
  -7   4  -3 16025.2 1604.49   4
   4   7   3 18969.4 1308.00   2
   4  -7  -3 19651.6 1822.23   2
   7   4   3 16727.1 1126.93   4
  -4  -7  -3 16990.2 2535.20   1
   4   7   3 16322.9 1148.94   4
   7  -4  -3 18735.6 1915.78   2
  -4   7   3 15691.1 2208.46   1
   7   4  -3 18144.4 1719.99   7
   7  -4  -3 18023.6 2503.09   7
   4  -7  -3 11499.7 1520.28   7
  -4   7  -3 16302.1 1342.09   1
  -7   4   3 16971.5 2154.24   3
   4   7   3 17355.1 1528.36   7
   7  -4   3 18164.3 1700.69   3
   4   7  -3 18029.5 1108.36   3
  -4  -7   3 18386.8 1256.89   1
  -4   7   3 13612.0 1852.30   2
  -7  -4  -3 15313.6 1603.02   6
  -4   7  -3 15609.4 1880.62   3
  -7   4   3 16484.7 1256.67   6
  -7   4  -3 22054.1 1815.45   3
   7   4   3 18991.8 1278.53   3
  -7   4   3 18829.3 1316.41   5
   7   4  -3 16462.1 1129.45   5
   4   7  -3 16671.9 524.465   3
   4   7   3 18838.0 863.076   5
   4  -7   3 13983.9 1241.56   7
   4   7  -3 17878.0 1267.98   5
  -7  -4   3 17698.9 1175.09   5
  -7  -4  -3 19452.3 939.646   5
  -7  -4  -3 17001.0 1608.26   1
   4  -7   3 22150.1 2503.87   2
  -4  -7   3 17535.2 1302.52   5
  -4   7  -3 17399.2 1848.83   5
  -4  -7  -3 18273.3 1480.04   5
  -4  -7  -3 19889.6 1333.80   2
  -4   7   3 12919.9 1764.78   5
  -7   4  -3 14172.9 1754.20   5
  -4  -7   3 18920.5 698.590   2
  -7   4   4 239.496 161.184   5
   4   7   4 281.105 188.774   1
  -7  -4   4-32.6047 103.310   5
  -7   4   4 369.707 237.116   6
  -7  -4  -4 255.857 91.4142   5
  -4   7  -4 356.500 325.035   5
  -4  -7   4 50.4802 172.859   5
  -7   4  -4 70.1751 235.045   5
  -4   7   4 1175.22 557.076   5
  -4  -7   4 92.4196 100.617   1
   7   4  -4-347.713 286.581   7
  -4   7   4 503.016 538.120   1
  -4   7  -4 321.959 316.461   4
   4  -7  -4 44.3464 145.608   2
   4   7  -4 200.131 130.753   4
  -4  -7  -4 421.828 706.891   1
  -7   4  -4 707.194 380.149   4
   7  -4  -4 168.369 454.424   7
   4  -7   4-48.5226 189.563   7
   4   7  -4 269.732 236.224   7
   4   7   4 422.602 252.500   7
   4  -7  -4-612.572 428.159   7
  -4  -7  -4 410.251 472.033   6
  -7  -4  -4 574.284 393.127   6
  -4   7  -4 91.2849 90.6415   1
   7  -4  -4 215.214 141.868   2
  -7  -4  -4 636.495 569.321   1
  -7   4   4 27.8740 370.031   3
   7  -4   4 100.011 155.233   3
  -4   7  -4 46.4346 211.359   3
   7   4   4 178.659 144.430   3
  -4  -7  -4 408.536 197.843   2
  -4   7   4 191.859 281.300   2
  -4   7   4-30.8997 135.182   5
   4  -7   4 695.246 534.105   2
   4   7   4 115.796 48.3176   5
   4  -7  -5 9925.64 1019.39   2
   7  -4  -5 8988.80 759.273   2
  -4   7  -5 10980.6 1541.11   4
  -7   4  -5 11058.6 1324.03   4
   4   7  -5 10985.2 741.645   4
  -4   7   5 7907.63 1638.92   1
   4   7   5 9542.81 923.221   1
   7  -4   5 10755.8 1262.71   3
  -7  -4  -5 9842.86 1305.31   6
   7  -4  -5 10042.9 2114.27   7
  -7   4   5 6602.46 1261.14   3
   4   7  -5 11793.7 1355.13   7
   4  -7  -5 5586.98 1207.87   7
   4  -7   5 11074.8 1759.10   2
  -4  -7  -5 9880.45 1625.68   6
   7   4  -5 11064.5 1491.97   7
   7   4   5 11297.2 1047.45   3
  -4   7   5 10278.0 752.167   5
  -4   7  -5 8999.75 1087.16   3
  -7   4   5 11189.1 889.445   5
  -7  -4   5 11326.5 979.811   5
  -4  -7   5 9545.36 1048.89   5
  -4  -7   6 2049.67 524.180   5
   4  -7  -6 1497.62 688.512   7
   4   7  -6 2869.76 725.942   7
   4  -7  -6 2122.33 461.785   2
  -4   7   6 205.992 371.599   1
   7  -4   6 2784.99 665.564   3
  -7  -4   6 2594.58 494.412   5
   4  -7   6 2099.09 869.089   2
   7   5   0 84964.7 2197.21   2
   5   7   0 88960.0 2956.36   1
   5   7   0 87957.8 2444.62   2
   7   5   0 85620.7 1775.74   4
  -5   7   0 63125.7 3533.02   1
  -7   5   0 90505.5 5834.08   3
  -7  -5   0 86877.3 2768.85   1
   5  -7   0 84597.0 2071.89   6
  -5  -7   0 90355.6 3128.09   1
   7   5   0 88268.2 2363.70   3
  -5   7   0 77526.8 3587.28   3
   7   5   0 86180.0 2365.28   5
   5  -7   0 79477.6 3721.46   2
   5   7   0 88535.6 2522.71   5
  -7  -5   0 85723.7 2407.31   5
  -5  -7   0 87144.0 2627.73   5
  -5  -7   0 85339.9 2332.70   2
  -5   7   0 67119.1 3860.15   5
  -5   7  -1 43344.2 2787.30   3
   5   7  -1 48576.7 2192.26   1
   7   5   1 48693.2 1798.62   2
   5  -7  -1 32074.3 1710.62   7
   7   5  -1 46730.2 1469.86   2
  -5   7  -1 38886.6 2411.13   1
   5   7  -1 48845.4 2050.88   7
   5   7   1 47861.6 1899.68   2
   7   5  -1 46830.3 995.916   4
   5   7   1 47981.1 2161.73   1
   7   5   1 46238.7 1532.62   4
   5   7  -1 48302.5 1771.31   2
  -7  -5   1 52015.8 2132.59   1
   5  -7  -1 29416.2 2505.08   2
  -5   7   1 42317.1 3305.43   1
   7  -5   1 46259.7 3857.27   3
  -5   7   1 39424.4 2811.63   3
   7  -5  -1 50278.9 3289.80   2
   5  -7   1 49766.8 3102.67   2
  -7   5   1 44997.0 3628.34   3
   7   5  -1 44445.6 1546.13   3
  -5  -7   1 50233.9 2215.77   1
  -7   5  -1 42939.0 3466.68   3
   5  -7   1 40566.3 997.637   6
   7   5   1 47370.2 1852.55   3
   7   5   1 47183.6 1654.05   5
   7   5  -1 49450.2 1880.13   5
   5   7   1 46634.1 1722.42   5
   5   7  -1 46871.7 1927.56   5
  -5  -7  -1 49352.2 2507.36   1
  -7  -5   1 46458.7 1848.36   5
  -7  -5  -1 43897.2 1657.68   5
  -7  -5  -1 46097.7 2063.00   1
  -5  -7   1 45844.8 1969.61   5
  -5  -7  -1 46388.1 1890.64   5
  -5  -7  -1 48813.2 1890.53   2
  -5   7  -1 35209.7 2563.68   5
  -5  -7   1 46191.7 1552.52   2
  -5   7   1 43840.9 3428.21   5
   7   5  -2 316.321 170.111   5
  -5   7   2 151.176 273.543   2
   5   7   2 191.544 114.910   5
   5   7  -2 522.879 218.448   5
  -7  -5   2 386.390 185.167   5
  -7  -5  -2 278.684 142.309   5
  -5  -7   2 207.586 133.149   5
  -5  -7  -2 383.474 199.413   5
  -5   7  -2 414.258 267.514   5
  -5  -7   2 253.187 135.920   1
  -7  -5  -2 399.638 247.536   1
  -5   7   2 497.396 606.804   1
  -7   5  -2 282.980 278.466   1
  -7   5  -2 199.187 253.117   4
   5   7   2 412.080 188.436   4
   7   5  -2 528.004 248.057   7
   7  -5  -2 67.5056 277.064   7
   5   7  -2 531.531 262.341   7
   5  -7  -2 123.274 182.622   7
  -5  -7   2 294.633 121.723   2
   5  -7  -2 438.430 550.232   2
  -7   5   2 242.329 136.669   6
  -5  -7  -2 188.067 146.286   2
   7   5   2 391.706 181.836   2
   5   7   2 422.778 216.745   2
   7   5  -2 391.159 131.460   2
  -5   7   2 711.672 471.240   3
  -7   5   2 300.189 242.412   3
  -5   7  -2 112.208 128.018   1
   7  -5   2 657.769 453.679   3
  -5   7  -2 501.793 541.299   3
  -7  -5   2 1072.24 319.133   1
   7   5  -2 198.080 117.526   3
   5   7   2 469.719 242.136   1
  -7   5  -2-85.8548 236.915   3
   7  -5  -2 88.0371 315.759   2
   5   7  -2 499.278 236.178   2
   7   5   2 221.739 140.870   3
  -5  -7  -2 415.103 406.245   1
   5  -7   2 151.599 137.954   7
   5  -7   2-64.6885 414.858   2
  -7   5   2 21.0194 186.749   5
   7   5   2 241.106 113.988   5
  -5   7  -3 34282.0 3133.03   4
   5  -7   3 38790.1 3521.78   2
   5   7  -3 34364.5 1264.92   4
  -7   5  -3 33488.0 2612.73   4
  -5  -7  -3 34035.7 3256.08   1
  -7  -5   3 33497.9 1728.25   1
   7   5   3 34394.9 1609.21   4
   5  -7  -3 34401.6 2640.17   2
   5   7   3 34039.1 1655.34   4
   5   7   3 31423.1 1685.50   1
   7  -5  -3 34107.4 2781.83   2
  -7   5   3 35607.6 1951.21   5
   7   5  -3 34075.9 2274.28   7
  -7   5  -3 32322.2 2489.66   3
   7  -5  -3 27640.7 2783.82   7
   5   7  -3 33402.3 1923.50   7
   5  -7  -3 19607.7 1840.01   7
  -5  -7   3 35702.4 1765.94   1
  -7  -5  -3 34521.9 1337.18   5
   7  -5   3 34762.7 2736.40   3
  -5   7   3 36674.0 3631.59   1
  -7   5   3 28688.8 2405.81   3
   5   7  -3 37191.1 1393.46   3
   5   7   3 31716.7 2282.32   7
   7  -5   3 33135.1 2229.44   7
   5  -7   3 27805.5 1746.61   7
  -5   7  -3 39395.1 2227.20   1
  -5   7  -3 31208.5 2777.77   3
  -7   5   3 29446.7 1697.52   6
   7   5   3 34116.4 1220.22   5
   7   5   3 34001.4 1720.95   3
   7   5  -3 32311.2 1613.26   5
  -5   7   3 23436.3 2628.06   2
   5   7   3 32229.3 1142.19   5
   5   7  -3 30438.5 1655.75   5
  -7  -5   3 34349.9 1696.76   5
  -5  -7   3 35008.2 1829.04   5
  -7  -5  -3 33103.8 2436.96   1
  -5  -7  -3 33865.1 1751.07   2
  -5   7  -3 28692.1 2142.79   5
  -5  -7  -3 35122.7 1750.30   5
  -7   5  -3 30621.2 1435.07   1
  -7   5  -3 23101.2 2066.75   5
   5   7   4 41316.3 2585.54   7
  -5   7  -4 40460.3 1549.98   1
   5  -7   4 50507.9 3898.65   3
   5  -7  -4 46652.7 2566.50   2
  -7  -5  -4 38581.3 2695.50   6
  -5   7  -4 47350.6 3470.13   4
  -7   5  -4 49620.3 3077.46   4
   7  -5  -4 45684.6 2373.50   2
   5   7  -4 45856.0 1242.03   4
  -7  -5  -4 36210.7 3751.92   1
   5   7   4 45479.0 1958.12   1
   5  -7   4 47137.2 3722.09   2
  -5   7   4 42165.0 3808.45   1
   7  -5  -4 42998.9 3865.30   7
   5   7  -4 45569.7 2473.83   7
  -7   5   4 31643.3 2495.36   3
   5  -7   4 34213.8 2033.35   7
  -5  -7  -4 51315.9 5784.49   1
  -5   7   4 33435.9 3169.78   2
  -5  -7  -4 43241.8 3396.45   6
   5  -7   4 39814.5 1722.30   6
  -5   7  -4 41456.5 2846.73   3
  -5   7   4 46384.7 2078.92   5
   5   7   4 43471.6 1068.43   5
   7   5   4 47893.1 2128.93   3
  -7   5   4 47956.6 2055.21   5
   5  -7  -4 29798.7 2565.45   7
   7  -5   4 50768.1 3167.39   3
   7   5  -4 47088.8 2753.89   7
  -7  -5   4 44158.9 1957.59   5
  -7   5   4 37626.9 2108.36   6
  -5  -7   4 45334.6 2119.47   5
  -7  -5  -4 47412.3 1475.90   5
  -5   7  -4 42825.2 2847.41   5
  -7   5  -4 37185.0 2288.85   5
  -5   7   4 37835.2 2962.91   5
   5  -7  -5 18321.2 1424.06   2
   7  -5  -5 16182.8 1142.54   2
  -5   7  -5 19348.8 2135.19   4
  -7   5  -5 19410.4 1923.47   4
   5   7   5 17332.7 1133.26   1
  -5   7   5 14565.7 2150.72   1
   7   5  -5 18371.7 1866.47   7
   5   7  -5 18344.2 1718.42   7
   7  -5   5 18964.2 1912.67   3
   5  -7  -5 10458.9 1622.35   7
   5  -7   5 17106.5 2214.10   2
   5  -7   5 18889.6 2357.54   3
  -5  -7  -5 17398.1 2120.11   6
  -7  -5  -5 17082.8 1779.28   6
   7   5   5 17908.5 1340.44   3
  -5   7   5 17385.8 1063.53   5
  -7   5   5 17555.4 1136.12   5
   5   7   5 17170.4 1314.91   3
   7  -5  -5 15187.8 2544.11   7
  -7  -5   5 16711.4 1233.71   5
  -5  -7   5 16966.4 1354.41   5
   5  -7   6-65.0427 261.852   2
  -7  -5   6 165.397 151.106   5
  -5  -7   6 336.511 181.173   5
   5  -7  -6 439.393 343.365   7
   7  -5   6-146.779 211.581   3
   6   7   0 14856.9 1197.46   1
   7  -6   0 14446.6 1869.75   2
   7   6   0 13823.6 929.171   2
   6   7   0 15247.9 1011.66   2
   7   6   0 14047.8 756.343   4
   6   7   0 14198.5 837.038   4
  -6   7   0 12664.7 1679.31   1
   6  -7   0 13976.9 1570.21   2
  -7  -6   0 15207.4 1219.39   1
  -6   7   0 13901.5 1526.36   3
  -7   6   0 14281.1 1883.18   3
  -6  -7   0 15105.4 1284.04   1
   7   6   0 14280.5 960.209   3
   7   6   0 14256.8 999.057   5
   6   7   0 15137.4 1057.58   5
  -7  -6   0 15152.8 1055.55   5
  -6  -7   0 14557.2 1073.34   5
  -6  -7   0 14867.2 978.727   2
  -6   7   0 14628.1 2017.57   5
   7   6   1 9245.33 812.200   2
  -7   6   1 8077.35 1267.17   3
   6   7   1 8952.87 913.876   1
   6   7   1 9430.97 848.090   2
   7   6  -1 8631.94 672.577   2
  -6   7  -1 5878.34 987.725   1
  -6   7  -1 8019.70 1283.21   3
   6   7  -1 8427.86 720.295   2
   7   6   1 8940.79 691.888   4
   7   6  -1 9478.98 499.637   4
   6   7   1 9198.07 745.536   4
   6  -7  -1 6292.09 804.732   7
   7  -6  -1 8369.95 1257.95   2
  -7   6  -1 8745.79 1485.54   1
  -6  -7   1 8870.71 940.201   1
  -6   7   1 8630.05 1686.61   1
  -6   7   1 7157.44 1127.35   3
   6  -7   1 8358.21 1371.90   2
  -7   6  -1 9276.59 1849.85   3
   7  -6   1 11664.7 2088.74   2
  -7  -6  -1 8415.89 950.640   1
   7   6  -1 8568.89 694.153   3
   6  -7  -1 5863.20 1050.28   2
  -6  -7  -1 10548.2 1150.02   1
   7   6   1 8755.20 814.002   3
   7   6   1 9608.83 773.004   5
   7   6  -1 9691.89 869.661   5
   6   7   1 8612.92 753.854   5
   6   7  -1 9388.93 874.862   5
  -7  -6   1 9280.65 866.000   5
  -7  -6  -1 8597.77 772.019   5
  -6  -7   1 8110.17 842.970   5
  -6  -7  -1 9095.75 835.951   5
  -6   7  -1 5480.51 1093.15   5
  -7  -6   1 9316.09 941.129   1
   7   6   2 17703.3 1166.12   1
   7   6   2 17178.0 1169.65   2
  -7   6  -2 13183.1 1946.91   4
   6   7   2 17600.1 1215.21   2
   6   7   2 16139.1 1207.48   1
  -7   6  -2 13098.8 1301.33   1
   7   6   2 17573.5 1077.75   4
   7   6  -2 17461.7 886.342   2
   7  -6  -2 11116.6 1587.04   2
   6   7   2 15227.5 1039.25   4
   6  -7  -2 13768.5 1941.62   2
  -7  -6   2 16034.8 1216.71   1
   6   7  -2 17681.1 1095.37   2
  -7   6   2 14234.4 1599.56   3
   7  -6  -2 11383.4 1378.64   7
   6   7  -2 17940.5 1407.77   7
   6  -7  -2 8796.94 1044.49   7
   7  -6   2 13965.9 2185.72   3
  -6   7   2 13105.9 1572.46   3
   6   7  -2 17231.3 844.852   3
   6  -7   2 16644.7 1320.59   7
  -6   7   2 18210.7 2396.34   1
  -6  -7   2 17584.0 1289.25   1
   6  -7   2 20898.4 2731.44   2
  -6   7  -2 17534.0 2381.21   3
  -7   6  -2 15382.5 2080.94   3
   7   6  -2 17879.0 898.228   3
  -7   6   2 16731.2 1601.72   5
   7   6   2 16480.7 933.308   5
   7   6   2 16233.2 1163.22   3
   7   6  -2 15758.8 1134.29   5
   6   7   2 16638.4 955.645   5
  -7  -6  -2 17621.4 1523.43   1
   6   7  -2 16234.3 1184.77   5
  -7  -6   2 16944.6 1204.94   5
  -7  -6  -2 17354.6 1059.79   5
  -6  -7   2 16761.3 1244.77   5
  -6  -7  -2 16841.0 1641.28   1
  -6  -7  -2 17543.6 1138.12   5
   7   6  -2 16559.0 1451.90   7
  -6   7  -2 11695.1 1428.81   5
  -7   6  -2 10833.9 1579.87   5
  -6   7  -2 16203.1 1345.13   1
  -7   6  -3 5004.99 597.156   1
   7   6   3 5907.75 650.089   1
  -6   7   3 6193.25 1491.04   1
  -6  -7  -3 6278.45 1327.76   1
   6  -7   3 4508.82 731.153   7
  -7   6  -3 5414.83 1198.72   4
   6   7  -3 5159.34 791.366   7
   6   7  -3 5545.70 358.038   4
   6   7   3 5901.95 705.759   1
  -6   7  -3 4914.99 1265.62   4
   6  -7  -3 3789.89 804.192   7
  -7   6   3 4516.24 909.205   3
   7  -6   3 5897.10 897.340   7
   6   7   3 5299.09 1012.22   7
   7  -6  -3 3641.84 841.996   7
   6  -7   3 6719.54 1573.36   2
   6  -7   3 4731.82 362.157   6
  -6   7   3 5954.33 915.654   5
   7   6  -3 6577.37 970.967   7
  -6   7  -3 5858.39 731.339   1
   7   6   3 5461.30 501.266   5
   6   7   3 5048.38 474.882   5
   7   6   3 4925.09 680.422   3
  -6   7   3 3610.62 860.613   3
   7  -6   3 4528.28 1188.95   3
   6  -7  -3 5655.70 1174.85   2
   7  -6  -3 5333.23 1205.65   2
  -7  -6   3 5368.91 695.995   5
  -6   7  -3 4494.84 1077.86   3
  -7   6   3 7132.46 950.651   5
  -6  -7   3 5293.78 719.390   5
  -7  -6  -3 5880.08 597.261   5
  -6  -7  -3 6128.79 683.573   5
  -6   7  -3 4839.27 876.878   5
  -7   6  -3 4255.63 851.758   5
   6  -7   3 5649.33 1445.11   3
  -7  -6  -3 5774.97 1108.34   1
   7   6   4 7251.19 677.057   1
  -6   7  -4 6326.46 1316.99   4
   6  -7  -4 6283.11 1032.07   2
  -7   6  -4 7455.91 1361.19   4
   6   7   4 7190.02 746.264   1
   7  -6  -4 6869.88 1033.53   2
  -6   7  -4 6008.86 584.318   1
   7   6  -4 7727.49 1093.02   7
   6   7  -4 7439.47 1030.05   7
   7  -6  -4 4789.44 1109.62   7
   7  -6   4 7167.53 1404.55   3
   6  -7   4 4146.27 731.548   7
  -6  -7  -4 6933.00 1980.91   1
  -6   7   4 7692.04 1690.56   1
   6  -7  -4 3532.73 854.282   7
  -6  -7  -4 7416.23 1394.58   6
  -7  -6  -4 5800.01 1082.04   6
  -6   7   4 7704.06 893.627   5
  -7   6   4 7197.61 847.308   5
   7   6   4 6969.92 827.294   3
   6   7   4 8053.12 902.109   3
   6  -7   4 6743.29 1462.79   3
  -7  -6   4 7681.12 851.003   5
  -6  -7   4 8160.46 906.352   5
  -7  -6  -4 5360.39 1526.69   1
   6  -7   4 6570.60 1474.23   2
  -7  -6  -4 7895.01 710.887   5
  -7   6  -4 5197.46 885.986   5
  -6  -7  -4 7136.94 941.210   5
   6  -7   5 3211.10 1035.58   2
   7   6  -5 4029.13 848.572   7
   6  -7  -5 3289.02 633.759   2
   7  -6  -5 3845.70 642.437   2
   6   7   5 3780.76 507.553   1
  -6   7  -5 4062.22 1059.04   4
  -7   6   5 2583.46 1011.59   1
  -7   6  -5 3662.16 892.250   4
   6   7  -5 4102.04 826.520   7
   7  -6  -5 2023.12 826.083   7
   6  -7  -5 1331.82 588.202   7
  -7  -6  -5 3861.07 912.901   6
   7   6   5 3861.51 640.832   3
  -6   7   5 4263.93 570.786   5
  -7   6   5 3767.14 545.118   5
   6   7   5 4096.89 658.706   3
   6  -7   5 2872.46 974.617   3
   7  -6   5 3589.23 999.303   3
  -6  -7  -5 3885.80 1015.02   6
  -7  -6   5 3420.45 585.401   5
  -6  -7   5 4005.20 651.449   5
  -6   7   5 3980.67 1157.57   1
   6  -7  -6 2399.56 820.699   7
  -7  -6   6 4917.49 720.811   5
  -6  -7   6 4198.82 695.775   5
  -7   7   0 30265.6 2339.67   3
   7   7   0 33394.4 1527.34   2
   7   7   0 33094.2 1233.69   4
  -7   7   0 36637.4 3178.06   1
   7  -7   0 35941.2 2587.63   2
  -7  -7   0 33291.0 1917.82   1
   7   7   0 33205.3 1524.62   3
   7   7   0 33561.6 1600.67   5
  -7  -7   0 34465.4 1673.12   5
   7   7   1 85.1471 103.736   5
   7   7  -1 68.7186 82.0982   5
  -7  -7   1 56.4970 148.942   5
  -7  -7  -1 93.1540 95.7055   5
  -7  -7   1-406.119 223.494   1
   7   7   1 193.486 131.715   4
  -7   7  -1 6.90392 298.826   5
  -7   7  -1-571.342 349.132   1
   7   7   1 138.573 129.229   2
  -7  -7  -1 155.027 169.279   1
   7   7  -1 55.0285 43.7144   4
   7   7   1 50.8701 145.090   1
   7   7  -1 115.161 113.163   2
   7  -7  -1-68.3144 177.423   7
  -7   7   1 137.134 235.233   3
   7  -7  -1 34.1037 212.834   2
   7   7  -1 134.328 110.736   3
  -7   7   1-68.7849 405.266   1
   7   7   1 65.3400 111.688   3
   7  -7   1-89.9236 316.173   2
  -7  -7   2 184757. 4135.05   5
   7   7   2 179684. 3955.72   1
  -7   7  -2 146710. 4137.69   1
  -7   7   2 144348. 4849.97   3
   7   7   2 166865. 3410.57   4
   7   7  -2 159917. 1712.49   4
   7   7  -2 184560. 3266.76   2
   7  -7  -2 129475. 5355.52   2
   7   7  -2 173485. 4551.44   7
   7   7  -2 172548. 2838.07   3
   7  -7   2 225259. 9087.53   2
  -7   7   2 188159. 7436.02   1
   7   7   2 170687. 3133.05   5
   7   7   2 173070. 3889.96   3
  -7  -7  -2 186116. 5363.50   1
  -7  -7  -2 180693. 3658.14   5
  -7   7  -2 138412. 5076.17   5
   7  -7   3 358.962 428.881   2
  -7  -7   3-37.4286 116.257   5
  -7  -7  -3-43.0569 114.085   5
  -7  -7  -3 258.725 241.599   1
   7   7  -3 76.7606 150.492   7
  -7   7  -3 256.686 349.260   4
  -7   7  -3 198.253 155.691   1
   7  -7  -3 38.1715 158.935   7
   7  -7   3 5.71620 101.778   7
   7   7   3 196.675 158.337   1
   7  -7   3 259.943 434.586   3
   7   7  -3 30.2535 49.4934   3
   7  -7  -3 76.0481 431.543   2
  -7   7   3 630.840 461.972   1
   7   7   3-25.7861 121.100   3
  -7   7   3 96.7648 123.189   5
   7   7   3 74.6496 77.0978   5
   7   7   4 18802.4 1171.97   1
  -7   7  -4 19474.0 2388.93   4
   7  -7  -4 16727.5 1761.33   2
  -7  -7  -4 15427.1 2747.99   1
  -7   7   4 17300.9 2400.10   1
  -7  -7  -4 13933.3 1854.87   6
   7  -7  -4 10381.9 1394.22   7
   7  -7   4 17994.5 2454.44   3
  -7   7   4 19398.1 1502.93   5
   7   7   4 19686.9 1414.36   3
   7   7  -4 19143.3 1684.79   7
  -7  -7   4 18761.1 1395.32   5
  -7  -7  -4 18467.7 1305.16   5
  -7   7   5 89.0352 88.7334   5
  -7  -7   5 36.2360 106.239   5
   7  -7  -5-593.030 407.456   7
   7   7  -5 787.603 392.017   7
  -7   7   5-585.989 486.290   1
  -7  -7  -5-988.102 524.764   6
   7  -7  -5-81.6394 117.289   2
   7  -7   5-699.135 532.454   3
  -8   0   0 173698. 2820.24   4
   0  -8   0 201570. 5925.44   2
   0  -8   0 184731. 6649.42   1
  -8   0   0 180704. 3718.13   3
   0   8   0 196113. 5943.10   2
   8   0   0 186087. 4366.62   3
   0   8   0 170880. 6187.28   1
  -8   0   0 183965. 3680.18   5
   0   8   0 168931. 5540.22   5
   0  -8   0 177491. 6260.77   5
  -8   0  -1 34.6618 117.662   5
  -8   0   1 263.007 164.073   5
   0   8  -1-122.819 285.429   5
   0   8   1 120.254 147.486   5
   0  -8   1 578.000 412.093   5
   0  -8  -1-243.708 458.082   5
   0   8  -1 181.501 217.431   1
  -8   0  -1 18.3044 72.4689   4
  -8   0   1 1.13691 47.9806   4
   0  -8   1 370.872 303.151   1
   0   8   1-11.0577 304.123   1
   0  -8  -1-17.1377 125.048   2
   8   0  -1 47.6717 156.146   3
   0  -8   1 77.2895 215.555   2
   0  -8  -1 71.2571 266.521   1
   8   0   1-71.5034 128.345   3
  -8   0   1 257.127 141.378   3
   0   8   1-54.9744 244.485   2
  -8   0  -1-30.0670 111.022   3
   0   8  -1 63.2602 299.768   2
   0  -8   2 5651.37 917.735   1
   0   8   2 6129.79 1622.82   1
   0  -8  -2 4671.72 1269.06   1
  -8   0  -2 6729.37 640.674   1
   0  -8  -2 6288.56 884.245   2
  -8   0  -2 7484.00 753.694   6
  -8   0   2 5764.36 295.448   4
  -8   0  -2 6348.10 680.549   4
   0   8  -2 4736.94 793.934   1
   0   8   2 6082.15 877.699   2
   0   8   2 7256.88 517.268   7
   8   0  -2 8635.23 2028.91   3
   0   8  -2 4695.19 814.581   3
   8   0   2 6132.38 757.385   3
   8   0  -2 9003.63 2022.02   2
  -8   0   2 6135.53 622.057   3
   8   0  -2 6303.83 688.059   5
  -8   0  -2 5860.93 616.578   5
  -8   0  -2 5253.61 694.241   3
  -8   0   2 6322.24 694.391   5
   0  -8   2 5307.38 1243.15   2
   0   8  -2 6233.58 1021.65   5
   0   8   2 5378.80 938.200   5
   0  -8   2 5348.47 1024.70   5
  -8   0  -3-63.1965 80.3092   5
  -8   0   3 23.9978 90.2743   5
  -8   0  -3 94.7802 136.876   1
   0   8  -3 46.9756 106.175   5
   0   8   3 1.04965 95.7570   5
   0  -8   3 46.8538 122.539   1
   0  -8   3-153.179 311.464   5
  -8   0  -3-8.86366 134.014   4
   0  -8   3 228.080 232.268   7
   0   8   3 222.669 118.334   7
   0   8  -3 486.502 245.141   7
   0  -8  -3 122.649 304.254   6
  -8   0  -3 60.2511 94.9539   6
   8   0  -3 271.551 126.024   5
   8   0  -3 324.022 300.580   7
   0  -8  -3 39.0628 120.529   2
   0   8  -3 132.936 158.546   1
   0   8   3 212.120 696.846   1
   0   8  -3-81.2924 300.783   3
   0  -8   3 673.061 500.958   2
   8   0   3-35.5553 148.928   3
   0   8   3-46.7994 193.060   2
  -8   0   3 112.660 97.7623   3
   8   0  -3-36.9507 176.059   2
   0  -8   4 89768.2 3200.34   1
   0  -8  -4 100429. 3313.12   2
   0   8  -4 92936.6 3387.82   7
   0   8  -4 93312.0 3613.55   5
   8   0  -4 88910.7 1335.19   2
   0   8  -4 93440.4 4022.43   4
  -8   0  -4 94991.7 3081.31   4
   0  -8   4 71158.2 3435.84   2
   0   8   4 89619.4 2781.40   7
   8   0  -4 101669. 5251.11   7
   8   0   4 99563.0 3180.32   3
   0   8  -4 96576.0 2929.62   3
   0  -8  -4 104413. 6015.59   6
  -8   0   4 86463.0 1839.20   3
  -8   0  -4 92670.5 2082.66   5
  -8   0   4 94548.6 2654.48   5
   0   8   4 95810.7 2495.63   5
   0   8   4 120542. 7843.51   1
   0  -8   4 90278.8 4390.49   5
  -8   0   5-200.639 140.185   5
   0  -8   5-64.8957 344.138   5
   0   8  -5 256.835 209.981   4
   8   0  -5 13.8843 296.724   7
  -8   0  -5 225.571 212.723   4
   0  -8  -5-45.5217 147.169   2
   8   0   5-274.833 191.865   3
   0  -8   5 126.876 169.179   2
  -8   0   6 1837.06 369.148   5
   0   8  -6 1558.54 425.099   4
   0   8   6 1165.29 617.646   1
   0  -8  -6 1097.85 338.537   2
   8   0   6 2202.42 502.419   3
  -1   8   0 2738.59 909.268   5
  -1  -8   0 3828.36 880.458   1
  -8   1   0 2825.27 419.498   4
   1   8   0 3146.31 777.431   1
  -1  -8   0 2769.15 606.693   2
  -8  -1   0 2844.92 336.383   4
   8  -1   0 2746.24 613.334   3
  -1   8   0 3984.36 1118.82   1
   8   1   0 2673.60 497.943   3
  -8   1   0 3005.64 531.713   3
   8   1   0 2845.35 439.156   5
  -8   1   0 3299.04 522.714   5
  -8  -1   0 3761.02 510.121   3
  -8  -1   0 3047.93 467.517   5
   1  -8   0 3218.89 930.237   2
   1   8   0 2954.73 662.465   2
   1   8   0 3129.57 662.427   5
   1  -8   0 4546.23 1192.01   1
  -1  -8   0 3001.50 726.958   5
  -1   8   0 2686.49 859.497   2
  -1   8  -1 474.719 389.263   2
  -8  -1   1 1478.51 335.718   5
   1   8  -1 1278.82 454.008   1
  -1  -8   1 1843.95 542.977   1
   1   8   1 1899.39 168.874   7
   1   8  -1 1595.49 486.838   5
   1   8   1 1488.26 448.716   5
  -8  -1  -1 1991.35 376.873   1
  -1   8  -1 1110.04 559.833   5
  -1   8   1 640.375 509.764   5
   1  -8   1 2029.12 691.054   1
  -1  -8   1 1446.08 466.237   5
  -1  -8  -1 1256.21 520.966   5
   1  -8   1 1520.82 694.253   5
  -8   1   1 1524.64 299.304   4
   1  -8  -1 1244.20 694.602   1
  -8  -1  -1 1858.23 321.863   4
  -8  -1   1 1663.69 185.291   4
  -1   8  -1 1116.65 542.509   1
   1   8   1 1501.91 569.090   1
  -8   1  -1 1556.55 329.548   4
  -1   8  -1 1102.82 514.250   3
   8  -1   1 1985.50 474.127   3
   8   1   1 1675.16 386.754   3
   8   1  -1 1494.82 342.087   5
  -8  -1   1 3299.16 437.675   3
  -1  -8  -1 1821.19 471.854   2
  -8   1   1 1647.92 375.277   5
  -8  -1  -1 1956.34 362.410   5
  -8  -1  -1 2325.47 424.717   3
  -1  -8   1 1129.67 425.866   2
  -1   8   1 1347.59 640.910   1
   1  -8  -1 2002.09 621.612   2
   8  -1  -1 1550.52 626.737   3
   1   8  -1 1632.68 227.176   7
   8   1  -1 1693.43 442.516   3
   1  -8   1 1760.05 783.062   2
   1   8   1 1843.78 470.128   2
  -8   1   1 1637.38 406.842   3
  -8   1  -1 1753.25 411.557   3
  -1   8   1 1914.69 588.203   2
  -1  -8  -1 1207.13 615.096   1
   1   8  -1 1665.53 627.532   2
  -8   1  -1 1458.94 353.572   5
  -1  -8  -2 14699.8 1265.99   2
   8   1   2 13837.8 1009.32   4
   1  -8  -2 13934.1 1431.67   2
  -8   1  -2 12465.8 1010.40   4
   1  -8   2 11406.5 1447.58   1
  -8  -1  -2 13990.7 959.016   1
  -1  -8   2 15382.8 1531.22   2
   1   8  -2 12526.2 1268.80   1
  -8  -1  -2 12120.8 921.777   4
   1   8   2 13962.5 1238.55   2
   1  -8   2 8362.45 1376.39   2
   1  -8   2 7511.87 847.004   7
   1   8  -2 13238.9 923.387   7
  -1   8   2 14180.8 1477.49   2
   1   8   2 13328.3 763.151   7
  -1   8  -2 10786.7 1269.29   1
   1   8  -2 10021.9 1284.59   3
   8   1  -2 14588.2 2136.21   3
  -1  -8  -2 15532.4 2584.29   1
  -1   8  -2 10395.0 1201.91   3
   8  -1  -2 16915.3 2657.02   2
   8  -1   2 12818.5 1160.46   3
   1  -8  -2 11628.8 1488.25   6
  -8   1   2 13687.2 1145.28   3
   8   1   2 13485.5 1086.14   3
   8   1  -2 13062.5 985.305   5
  -8   1  -2 12977.2 817.825   6
  -8  -1   2 12404.9 780.222   3
  -8   1  -2 14182.1 1044.58   5
  -8   1  -2 13479.1 1152.63   3
   1   8   2 12188.6 1792.46   1
  -8   1   2 12812.1 1005.55   5
  -8  -1  -2 13916.6 909.710   5
  -8  -1   2 13639.5 1012.43   5
   1   8  -2 11791.3 1283.25   5
   1   8   2 11632.8 1086.73   5
  -1   8  -2 10934.9 1481.56   5
  -1   8   2 11745.4 1840.53   5
  -1  -8   2 13742.5 1289.42   1
  -1   8   2 11618.0 1799.86   1
  -1  -8   2 11609.6 1324.22   5
   1  -8   2 8877.14 1508.26   5
  -8  -1   3 1032.46 292.673   5
   8  -1  -3 1071.24 616.349   7
   1   8  -3 1251.77 428.254   5
   1   8   3 1035.39 290.005   5
  -1   8  -3 1169.90 488.376   5
  -1   8   3 1337.56 579.685   5
  -1  -8   3 1375.66 494.379   5
   1  -8   3 1336.63 621.417   5
  -8  -1  -3 1878.19 388.568   1
  -1  -8   3 1527.68 415.871   1
  -8   1  -3 1605.53 293.818   1
  -8   1   3 1364.69 174.375   4
   8   1   3 1130.09 303.897   4
  -8   1  -3 1634.33 403.103   4
  -8  -1  -3 1170.39 324.491   4
   1   8   3 1385.59 325.993   7
   1   8   3 1513.95 757.473   1
  -1   8   3 1407.36 303.816   7
   8   1  -3 1485.36 597.025   7
   1  -8   3 1009.67 374.819   7
   1   8  -3 1044.59 301.509   7
   1  -8   3 1334.30 459.306   1
  -1  -8  -3 1570.89 798.276   6
  -8  -1  -3 1378.90 369.630   6
   1  -8  -3 1929.29 737.444   6
   1   8  -3 1400.68 443.843   1
  -1  -8  -3 1638.73 425.342   2
   8   1  -3 1441.77 357.097   5
  -8  -1   3 1840.93 262.958   3
   1  -8  -3 1360.77 420.003   2
  -8  -1  -3 1491.37 285.864   5
  -8   1   3 3432.26 522.856   5
  -1  -8   3 2213.11 650.225   2
  -1   8  -3 1406.55 438.191   1
   1   8  -3 2863.79 714.690   3
  -1   8  -3 1417.03 554.559   3
   1   8   3 1539.59 409.198   2
   8  -1   3 1405.88 398.726   3
  -8   1   3 1324.23 351.847   3
   8   1   3 1595.67 385.158   3
   8  -1  -3 1697.17 544.122   2
  -1   8   3 1653.77 475.839   2
   1  -8   3 809.620 399.774   2
   8   1  -3 1367.07 359.174   2
  -8   1  -3 1514.33 398.346   3
   8   1   3 1709.26 405.036   2
  -1   8   3 1614.03 785.156   1
  -8   1  -3 1185.13 295.054   5
  -8   1   4 1387.38 325.596   5
  -1   8  -4 1532.56 529.336   5
  -1   8   4 1612.67 464.371   5
  -1  -8   4 2064.92 609.765   5
   1  -8   4 1670.47 689.063   5
   8  -1  -4 1719.97 264.441   2
  -8   1   4 1446.04 187.778   4
  -8   1  -4 2315.92 493.700   4
  -1   8  -4 1787.52 658.218   4
   1   8  -4 1345.58 439.294   4
  -8  -1  -4 1169.13 309.809   1
  -8  -1  -4 1280.35 360.916   4
   1   8   4 2721.71 1020.28   1
  -1  -8   4 1009.34 466.212   7
  -1   8   4 1579.03 376.686   7
   1  -8   4 642.156 285.758   7
   8   1  -4 1875.38 735.566   7
   8  -1  -4 1067.82 607.558   7
   1   8   4 1858.19 415.752   7
  -1  -8  -4 1538.47 402.609   2
   1   8   4 1605.63 272.741   5
   1   8  -4 1578.85 427.436   7
   8   1   4 1786.69 444.113   3
   1   8  -4 1573.79 316.242   3
  -1  -8  -4 2241.37 900.702   6
   1  -8  -4 1987.09 878.502   6
   1  -8  -4 1655.94 442.271   2
  -8   1  -4 1376.58 284.689   5
   1  -8   4 1756.55 494.770   1
  -8  -1   4 1515.50 181.074   3
  -8  -1  -4 1770.22 273.391   5
  -1  -8   4 1966.43 444.142   1
  -8  -1   4 1749.35 363.534   5
  -1  -8   4 1492.11 494.609   2
   8  -1   4 1810.21 455.055   3
  -8   1   4 1704.12 359.190   3
  -1   8  -4 1800.65 457.789   3
   1  -8   4 1142.30 427.734   2
  -1   8   4 1229.31 661.446   1
  -8   1  -5 785.992 185.866   5
  -8   1   5 653.173 214.499   5
  -8  -1   5 733.544 257.555   5
  -1  -8   5 601.566 363.075   5
  -1   8  -5 570.683 292.383   4
   1   8  -5 552.522 292.777   4
  -8  -1  -5 927.238 315.110   4
   1   8   5 30.7876 394.299   1
  -1  -8   5 616.521 235.707   1
   8  -1  -5 1322.53 683.952   7
   1   8  -5 985.203 396.183   7
   8   1  -5 655.498 479.581   7
  -1  -8  -5 850.350 326.088   2
   1  -8  -5 310.550 215.136   2
  -8   1  -5 828.375 311.198   4
   8  -1   5 721.862 306.655   3
   8   1   5 759.078 317.770   3
  -1   8   5 252.184 551.362   1
   1  -8   5 522.422 232.753   2
  -1  -8   6 2827.11 814.512   5
   1   8  -6 3104.91 589.933   4
   1   8   6 2564.00 800.509   1
   8  -1   6 3484.37 662.105   3
   1   8  -6 2919.21 724.041   7
   8   1   6 3108.26 580.394   3
  -1   8   6 2431.99 949.455   1
  -8   1   6 2842.41 457.947   5
  -8  -1   6 3663.73 538.693   5
  -1   8  -6 3322.22 724.181   4
  -1  -8  -6 3012.88 578.054   2
   1  -8  -6 2502.63 534.288   2
  -8  -2   0 104335. 2850.47   1
  -2  -8   0 105435. 3175.22   2
  -8   2   0 106660. 3238.77   4
   8  -2   0 105797. 4370.83   3
  -8  -2   0 107253. 1941.82   4
   2  -8   0 112567. 6483.19   2
   2   8   0 110106. 3461.46   2
   2   8   0 107856. 1625.78   7
  -2   8   0 93947.9 5636.43   2
   8   2   0 101298. 2805.01   3
  -8   2   0 108857. 3774.69   3
   2  -8   0 96944.3 4667.66   1
   8   2   0 107088. 2688.19   5
  -8   2   0 106517. 3211.00   5
  -8  -2   0 108418. 2745.14   5
   2   8   0 107221. 3367.62   5
  -2   8   0 101413. 4436.14   1
  -2   8   0 100580. 4962.35   5
  -2  -8   0 102381. 3580.47   5
   2   8   0 105977. 4037.61   1
  -2  -8   0 104092. 4054.39   1
   2   8  -1 9389.34 1190.92   2
   2   8   1 8993.89 1254.17   1
  -2  -8  -1 10108.7 995.209   2
  -2  -8  -1 8818.93 1392.13   1
   8   2   1 9148.61 723.373   4
  -2  -8   1 9146.20 945.341   2
  -8   2  -1 8805.14 920.946   4
  -8  -2  -1 9057.39 813.544   1
   2  -8  -1 8778.83 1481.22   2
  -8  -2  -1 9339.85 698.344   4
   2   8   1 10147.8 1008.89   2
   2   8  -1 9901.53 1166.52   1
   2  -8   1 5293.75 1115.71   2
   2   8  -1 11092.7 661.396   7
  -2   8  -1 6536.02 1082.66   3
   2   8   1 10042.4 636.366   7
  -2   8   1 7985.77 1401.81   2
   8  -2   1 10258.7 1180.74   3
   2  -8   1 8029.46 1447.93   1
   8   2  -1 9667.63 896.216   3
  -8   2   1 9745.40 1209.58   3
   8   2   1 10078.4 904.025   3
  -8   2  -1 9969.12 1086.67   3
   8   2   1 9216.57 763.672   5
  -8   2  -1 9611.75 990.379   5
   8   2  -1 9604.76 835.379   5
  -8   2   1 10080.0 962.967   5
  -2   8  -1 11215.4 1562.83   1
  -8  -2   1 8859.43 687.376   3
  -8  -2  -1 9658.41 790.089   5
  -8  -2   1 9658.27 841.918   5
   8  -2  -1 10005.9 1935.30   3
   2   8  -1 8948.20 1020.26   5
   2   8   1 8670.32 905.494   5
  -2  -8   1 9933.54 1132.62   1
  -2   8  -1 10154.9 1726.44   5
  -2  -8   1 8868.44 1042.58   5
  -2   8   1 8739.85 1490.95   5
  -2  -8  -1 10200.6 1223.29   5
  -2   8   1 8214.44 1318.54   1
  -2   8   2 11410.2 1681.87   1
  -2  -8  -2 14309.5 1204.86   2
   8   2  -2 16190.4 1689.55   3
  -8   2  -2 14104.6 1270.88   3
   8   2   2 14169.2 991.640   4
   2   8  -2 13251.4 1267.90   1
  -2  -8   2 14717.3 1170.38   2
  -8   2  -2 14140.2 1206.51   5
  -8   2  -2 12044.7 1095.72   4
   2  -8  -2 13610.6 1562.09   2
   2   8   2 13791.2 1174.18   2
  -8  -2  -2 14776.3 1001.43   4
  -2  -8  -2 12336.6 2087.37   1
  -8  -2  -2 12701.9 962.730   1
   2  -8   2 11759.8 1436.19   2
   2  -8   2 9266.52 926.237   7
   2  -8   2 13152.0 1696.80   1
   2   8  -2 14856.2 977.585   7
   2   8   2 14382.6 912.391   7
  -2   8  -2 12954.5 1366.83   3
   8  -2  -2 14692.0 1995.95   2
   8  -2   2 14914.1 1336.38   3
  -2   8  -2 13323.8 1497.25   1
  -8   2   2 13097.8 1470.52   3
   2   8  -2 8408.17 1362.20   2
   2   8   2 13186.1 1599.29   1
   2  -8  -2 12417.7 1456.32   6
   8   2   2 13834.8 1087.07   3
   8   2  -2 13244.2 989.710   5
  -8   2   2 13055.5 1061.89   5
  -8  -2  -2 14522.2 920.196   5
   8  -2  -2 13200.3 2127.59   7
  -8  -2   2 14205.3 1031.77   5
  -2  -8   2 15691.8 1320.86   1
   2   8  -2 14326.6 1294.79   5
   2   8   2 12213.7 954.690   5
  -2   8  -2 14405.0 1930.51   5
   8   2  -2 14481.7 721.161   2
  -2  -8   2 12961.1 1270.36   5
  -2   8   2 12873.8 1854.99   5
   8   2   2 13443.4 1039.84   2
  -2   8   2 15246.9 1711.73   2
  -2  -8  -2 12418.9 1575.92   5
   8   2  -3 7277.57 356.899   2
  -2  -8  -3 7182.88 871.418   2
   2   8  -3 7275.18 918.967   1
  -2   8   3 6171.24 1357.20   1
   8   2  -3 7363.15 1246.03   7
  -2   8   3 5628.52 1264.41   5
  -8   2  -3 7492.63 595.593   1
   2  -8  -3 7111.02 1011.33   2
   8   2   3 6761.55 750.402   4
  -2  -8   3 7045.67 774.354   2
  -8   2  -3 6077.87 811.006   4
   2   8   3 6565.45 824.626   2
  -2   8  -3 6011.91 857.879   1
  -8  -2  -3 6869.32 758.751   4
  -2  -8  -3 5742.22 1565.39   1
   8  -2  -3 6330.14 1121.63   2
   8  -2  -3 7345.53 1552.53   7
   8   2  -3 7436.38 714.055   2
   2  -8   3 5190.48 962.996   1
   2  -8   3 4690.49 760.200   7
  -2   8   3 7640.05 1154.52   2
   2  -8   3 6522.69 1016.51   2
   2   8  -3 6622.26 777.460   7
   2   8  -3 7647.96 1061.72   3
  -8   2   3 6204.20 1029.57   3
  -2   8  -3 8008.51 1394.39   3
  -8  -2  -3 5700.73 825.481   6
   2  -8  -3 8606.85 1417.42   6
  -8  -2  -3 6877.02 825.536   1
   8   2   3 7199.67 814.465   3
  -2  -8  -3 6344.72 1612.63   6
   2   8   3 5832.60 1117.22   1
  -8   2  -3 7472.06 849.015   5
   8   2  -3 6290.81 704.306   5
  -8   2  -3 7354.19 926.829   3
   2   8   3 6721.96 721.175   7
  -8   2   3 6552.34 734.640   5
   8  -2   3 6937.29 896.250   3
  -8  -2  -3 7072.23 590.792   5
  -2  -8   3 7175.96 859.381   1
  -8  -2   3 6729.97 718.426   5
   2   8  -3 6341.27 872.910   5
   2   8   3 6190.37 594.712   5
   2  -8  -3 7380.60 1053.84   7
  -2   8  -3 4307.29 978.213   5
  -2  -8   3 6878.11 958.535   5
   8   2   3 6325.91 747.446   2
  -2   8  -4 52666.1 2302.60   1
  -2   8   4 50711.9 4090.41   1
   2  -8  -4 52471.3 2513.43   2
  -8  -2  -4 64886.7 3569.88   1
  -2   8  -4 49969.0 3423.92   4
   2   8  -4 53851.6 2524.72   4
  -2  -8   4 53087.3 1789.93   2
   8  -2  -4 51432.0 1796.64   2
  -8   2  -4 51347.8 2466.80   4
  -8   2   4 48728.4 1296.18   4
  -8  -2  -4 52563.5 2245.54   4
   8   2  -4 52013.2 3383.05   7
   2  -8   4 33725.2 2141.36   7
   8  -2  -4 50736.6 4128.15   7
   2   8   4 48032.1 2158.87   7
   2  -8   4 56729.7 2786.87   2
   2  -8   4 53645.2 2890.48   1
   2   8  -4 51841.6 2495.84   7
   2  -8  -4 48501.2 3232.84   7
  -8   2   4 50250.1 2754.99   3
   8  -2   4 52661.9 2469.37   3
  -2  -8  -4 50391.1 4156.86   6
  -8  -2  -4 47582.8 2413.97   6
  -2   8  -4 49602.0 2716.81   3
   8   2   4 56624.3 2355.49   3
   2   8   4 46578.7 3114.38   1
   2   8  -4 49908.8 1195.07   3
  -8   2  -4 52783.2 2058.45   5
  -8   2   4 51489.4 2015.62   5
  -2  -8   4 51519.6 2218.92   1
  -8  -2  -4 53503.9 1444.89   5
   2   8   4 50834.2 1323.04   5
  -8  -2   4 53519.7 2048.82   5
  -2   8   4 48994.8 2030.62   7
  -2   8  -4 41501.3 2729.20   5
  -2   8   4 51190.2 3668.00   5
  -2  -8   4 53413.1 2777.06   5
  -8   2  -4 33720.8 2433.41   5
  -2  -8  -4 57735.4 2455.58   2
   2  -8  -5 3281.44 616.919   2
  -2   8   5 2791.05 1134.88   1
  -2   8   5 2895.98 347.516   5
   2   8  -5 3037.81 553.809   4
  -8   2  -5 2990.21 624.592   4
   2   8   5 2512.41 680.872   1
  -2   8  -5 3367.28 800.304   4
   2  -8   5 3554.70 682.523   2
   2   8  -5 3446.25 724.767   7
   8   2  -5 3411.86 932.353   7
   8  -2   5 3303.65 637.819   3
   8  -2  -5 3429.07 1145.17   7
   8   2   5 3373.34 579.026   3
  -2  -8  -5 4058.40 1192.78   6
  -8   2  -5 3319.30 450.485   5
  -8   2   5 3749.02 537.107   5
  -2  -8   5 3067.78 542.450   1
  -8  -2   5 3183.64 508.087   5
  -2  -8   5 4087.86 823.951   5
  -2  -8  -5 3300.97 601.100   2
  -2  -8   6 3377.33 806.632   5
  -2   8  -6 3710.08 817.800   4
   2   8  -6 3801.17 827.591   7
   8  -2   6 3448.51 664.138   3
  -8   2   6 3049.11 468.791   5
  -8  -2   6 3617.55 549.053   5
  -2   8   6 2072.33 986.433   1
   2  -8  -6 2896.96 560.835   2
  -3  -8   0 84070.4 2612.59   2
   8   3   0 81680.5 1825.23   4
  -8  -3   0 80034.3 2549.73   1
   3   8   0 86276.0 2829.91   2
   3   8   0 86119.3 3425.07   1
   3  -8   0 54166.1 3574.64   2
  -3   8   0 66991.7 3978.24   3
   8  -3   0 85717.0 4696.49   3
  -8   3   0 90144.9 4182.52   3
  -3   8   0 58647.9 3586.92   2
   8   3   0 83444.0 2458.86   3
  -8   3   0 89329.6 3277.48   5
   8   3   0 86576.6 2419.07   5
  -8  -3   0 82504.7 2381.50   5
   3   8   0 85522.8 2791.89   5
  -3  -8   0 83696.7 3432.07   1
  -3  -8   0 82856.4 2958.16   5
  -3   8   0 73899.8 3712.72   5
   8   3   0 83928.5 2223.74   2
  -3   8   0 75699.4 3577.55   1
  -3  -8  -1 71786.1 3644.72   1
   3   8  -1 75022.3 2908.96   2
  -3  -8  -1 71374.0 2517.97   2
  -3   8   1 61877.9 3498.13   1
  -8  -3   1 72630.1 2491.45   1
  -3  -8   1 71463.0 2318.38   2
  -8   3  -1 70645.8 3112.17   4
   8   3   1 70778.5 1954.22   4
   3   8  -1 72144.3 3020.22   1
  -8  -3  -1 67787.4 2311.23   1
   3   8   1 72509.3 2558.30   2
   3  -8  -1 68210.3 4719.74   2
   3  -8   1 57023.1 1645.31   7
   3  -8   1 56880.8 3204.40   2
   3   8  -1 74155.3 1944.25   7
   3   8   1 69842.2 3190.20   1
  -3   8  -1 60102.2 3040.96   3
   8  -3   1 74217.7 3641.96   3
  -3   8   1 63656.4 4542.04   2
  -8   3   1 71360.4 4129.05   3
   8   3  -1 68235.1 2177.74   3
   8  -3  -1 100157. 6425.29   2
   3  -8  -1 66155.8 2732.89   6
   3  -8  -1 60548.4 1385.31   7
  -8   3  -1 74429.1 3470.56   3
   8   3   1 69933.6 2340.19   3
  -8   3  -1 79061.8 3286.96   5
   8   3   1 69717.8 2081.44   5
  -8   3   1 76962.1 2877.14   5
   8   3  -1 73798.4 2316.15   5
  -8  -3  -1 70335.6 2121.31   5
  -8  -3   1 68548.4 2247.31   5
  -3  -8   1 76215.5 3005.52   1
   3   8  -1 70686.2 2663.84   5
   3   8   1 69321.8 2333.28   5
  -3   8  -1 68287.5 3323.87   1
  -3  -8   1 72066.3 2780.32   5
  -3   8  -1 62603.8 3399.94   5
  -3  -8  -1 68221.7 2763.62   5
  -3   8   1 62890.4 3510.41   5
   8   3   1 72173.5 2248.48   2
   8   3  -1 69403.1 1810.84   2
   8   3  -2 65594.5 1495.05   2
  -3  -8  -2 69320.1 2581.08   2
  -8  -3   2 69082.8 2495.15   1
   3   8  -2 70585.1 2870.79   1
  -3  -8   2 68349.5 2118.68   2
  -3   8   2 54701.6 3585.74   1
   8   3   2 69971.1 2166.82   4
  -8   3  -2 65099.8 2894.96   4
  -3  -8  -2 65926.3 4314.23   1
   8  -3  -2 60139.4 3725.68   2
   3  -8  -2 68327.6 3916.00   2
   3   8   2 69310.7 2558.46   2
   8   3  -2 63624.1 3325.88   7
   3   8  -2 69414.6 2215.38   7
  -3   8   2 65300.2 4025.68   2
   3  -8   2 53443.1 2092.05   7
   3  -8   2 62209.5 3159.69   2
  -8  -3  -2 63265.7 2301.23   1
   3  -8  -2 61897.7 2333.25   7
   3   8   2 65574.8 3165.55   1
   3   8   2 66414.9 2308.72   7
   8   3  -2 67889.9 2683.68   3
  -3   8  -2 56257.1 2948.10   3
   3   8  -2 58296.5 3438.53   2
  -8   3   2 59916.7 3978.64   3
   3  -8  -2 63186.0 3107.71   6
  -3   8  -2 83285.9 3997.73   1
   8   3   2 67647.6 2387.14   3
  -8   3  -2 69292.2 3168.99   3
   8   3   2 65531.1 1931.71   5
  -8   3  -2 75904.4 3345.63   5
  -8   3   2 69115.3 2614.12   5
   8   3  -2 65253.1 2231.41   5
  -3  -8   2 69594.0 2725.87   1
   8  -3  -2 78075.0 5437.57   7
  -8  -3   2 67537.9 2268.52   5
   8  -3   2 69389.1 3204.98   3
   3   8  -2 69264.3 2710.16   5
   3   8   2 66018.9 2064.89   5
  -3  -8   2 67116.2 2731.77   5
  -3   8  -2 63782.2 3647.88   5
  -3  -8  -2 70435.1 3129.38   5
  -3   8   2 60104.5 3526.02   5
   8   3   2 71439.7 2376.60   2
  -8  -3  -2 69842.3 1999.42   5
  -8  -3   3 47500.1 2097.14   1
  -3  -8   3 49429.2 1588.38   2
  -3   8   3 40938.3 3323.67   1
   3  -8  -3 48138.6 2832.86   2
   8   3   3 46409.1 1934.71   4
   8   3  -3 46901.3 716.134   2
  -8   3  -3 46474.7 2457.04   4
   8  -3  -3 53669.3 3465.52   2
  -3   8  -3 42080.5 2293.15   1
   8  -3  -3 55965.6 4459.97   7
  -3  -8  -3 52052.6 4890.54   1
   3  -8   3 35548.2 1929.54   7
   3   8  -3 47187.2 2111.83   7
   3   8   3 45607.8 2064.68   7
  -3   8   3 46885.7 3156.83   2
   3  -8   3 48255.9 2745.78   2
   3  -8  -3 42871.1 2505.05   7
  -8   3  -3 55548.7 2632.28   1
   3   8   3 44610.4 2636.23   1
  -8   3   3 44906.0 3502.41   3
  -3   8  -3 54058.5 3649.75   3
  -3  -8  -3 47269.7 4247.08   6
  -8  -3  -3 43047.1 2433.26   6
   8  -3   3 50470.7 2599.26   3
   8   3   3 48049.1 2082.60   3
  -8   3  -3 54169.2 2808.19   5
  -3  -8   3 53224.0 2279.76   1
  -8   3  -3 43496.5 2429.77   3
   8   3  -3 46854.3 1945.79   5
  -8  -3  -3 46270.3 2339.37   1
  -8   3   3 47662.3 2069.13   5
   8   3  -3 48238.4 3027.31   7
  -8  -3  -3 49675.6 1565.94   5
   3   8   3 45859.7 1536.10   5
  -8  -3   3 47731.9 1942.31   5
   3   8  -3 46004.8 2244.47   5
   8   3  -3 48194.6 1276.81   2
  -3   8  -3 49391.6 3536.95   5
  -3  -8   3 48373.1 2388.66   5
  -3   8   3 44134.5 3057.07   5
  -3  -8  -3 46462.3 3374.54   5
   3   8  -3 54091.8 2499.00   3
  -3  -8  -3 51241.1 2294.35   2
  -3  -8   4 42725.0 1095.49   2
  -3   8  -4 40709.4 1964.08   1
  -8  -3  -4 44191.2 3257.74   1
   3  -8  -4 43822.6 2408.77   2
  -3   8   4 37759.1 3375.93   1
  -3   8  -4 43405.6 3336.22   4
   3   8  -4 44001.5 2016.24   4
   8  -3  -4 45060.1 1981.74   2
  -8   3  -4 43229.4 2429.86   4
  -8   3   4 39624.5 1359.87   4
   8  -3  -4 39317.4 3828.13   7
   3  -8   4 31268.6 1932.17   7
   3   8   4 39602.3 2061.68   7
   3   8  -4 44792.5 2316.83   7
   3  -8  -4 33550.7 2617.67   7
   3  -8   4 43951.2 2613.78   2
  -8   3   4 34367.7 2931.70   3
   8  -3   4 41469.0 2341.11   3
   3   8   4 41346.8 2478.90   1
  -3  -8  -4 41094.7 3668.38   6
  -8  -3  -4 41244.5 2395.25   6
  -8   3   4 34332.6 2002.77   6
  -3   8  -4 36147.4 2538.30   3
   8   3   4 45236.3 2104.95   3
  -3  -8   4 42716.0 2008.17   1
  -8   3  -4 47994.6 2482.00   5
  -8   3   4 42423.9 1873.11   5
   3   8   4 42257.2 1141.86   5
  -8  -3   4 42604.9 1865.90   5
  -8  -3  -4 43586.8 1307.88   5
  -3  -8   4 44801.6 2375.70   5
  -3   8   4 34770.1 2702.19   5
  -3  -8  -4 46216.5 2196.33   2
  -8   3  -4 29296.7 2164.83   5
   8   3  -4 46491.1 3059.45   7
   3  -8  -5 27364.6 1787.48   2
  -3   8   5 23592.5 2735.14   1
  -8   3  -5 30205.1 1672.20   5
  -3   8  -5 28868.8 2557.80   4
   3   8  -5 29101.4 1489.79   4
  -8   3  -5 28924.1 2065.35   4
   8   3  -5 30527.0 2618.69   7
   8  -3  -5 29550.6 3561.69   7
   3   8  -5 28674.4 2049.45   7
   3   8   5 26549.5 1870.08   1
   3  -8   5 28023.5 2025.43   2
   3  -8  -5 21787.7 2312.42   7
  -3  -8  -5 27305.6 2914.07   6
   8   3   5 27347.0 1679.25   3
  -3   8   5 25859.1 1175.60   5
  -8   3   5 29316.7 1494.69   5
   8  -3   5 30803.9 2035.57   3
  -8  -3   5 28807.9 1559.36   5
  -3  -8  -5 26622.6 1692.08   2
  -3  -8   5 28835.9 2036.78   5
  -3   8   6 14560.7 2226.24   1
   3   8  -6 18601.7 1788.82   7
   8  -3   6 19194.8 1647.12   3
  -8  -3   6 19647.0 1297.87   5
  -3  -8   6 19297.1 1780.54   5
   3  -8  -6 18559.6 1404.72   2
   8   4   0 25753.5 1236.64   2
  -4  -8   0 26139.2 1412.71   2
  -4   8   0 20991.7 1861.93   1
   8   4   0 26797.5 1018.55   4
   4   8   0 27431.9 1847.04   1
  -8  -4   0 27977.2 1562.51   1
   4   8   0 25555.9 1459.67   2
   8  -4   0 26631.3 3046.31   3
  -4   8   0 23568.0 2064.85   3
  -8   4   0 26946.4 2729.30   3
   4  -8   0 24029.6 1289.53   6
   8   4   0 27172.9 1387.07   3
  -8   4   0 27989.5 2056.36   5
   8   4   0 26938.5 1355.75   5
  -8  -4   0 26401.1 1359.06   5
   4   8   0 25214.5 1462.84   5
  -4  -8   0 27054.2 1880.73   1
   4  -8   0 18143.6 1851.29   2
  -4  -8   0 27047.2 1615.73   5
  -4   8   0 23196.4 2043.07   5
   8   4   1 5358.93 616.744   2
  -4   8   1 2861.57 864.109   2
  -4  -8  -1 4663.46 636.396   2
   8   4  -1 4648.95 471.118   2
  -4  -8   1 5515.10 605.230   2
  -4   8  -1 3411.58 762.792   5
  -8   4  -1 4447.07 953.190   4
   4   8  -1 5541.22 816.061   1
  -4   8   1 4096.27 935.378   1
  -8  -4   1 4784.95 652.221   1
   8   4   1 5469.79 541.983   4
   4   8  -1 6242.52 636.482   7
   4   8   1 5322.29 687.936   2
   4   8   1 5719.14 867.152   1
   4   8  -1 5021.09 686.305   2
  -8  -4  -1 4866.16 654.778   1
  -4   8   1 3196.25 936.541   3
   4  -8  -1 2905.30 419.926   7
   4  -8   1 4099.80 837.743   2
   4  -8   1 4451.61 482.551   7
  -4   8  -1 4847.46 860.672   3
   8  -4  -1 7062.79 1504.72   2
   8   4  -1 5006.08 572.498   3
  -8   4  -1 5004.82 1077.46   3
  -8   4   1 4817.82 463.300   6
   4  -8  -1 4988.25 697.707   6
   8   4   1 5071.86 636.249   3
  -8   4   1 5654.29 869.906   5
   8   4   1 4634.14 538.915   5
   8   4  -1 5580.47 640.928   5
  -4  -8   1 5083.83 779.598   1
   8  -4   1 4179.94 1033.37   3
  -8  -4  -1 5729.16 611.483   5
  -8  -4   1 4841.35 611.465   5
   4   8   1 4312.48 565.628   5
   4   8  -1 5300.87 709.146   5
  -8   4   1 3674.51 1124.59   3
   4  -8  -1 3057.66 931.895   2
  -4  -8   1 4832.10 691.034   5
  -4  -8  -1 5162.58 714.029   5
  -4   8  -1 4738.03 823.383   1
  -4  -8  -1 6120.75 998.123   1
  -4   8   1 3557.62 855.185   5
   8   4   2 283721. 4724.67   2
  -4   8   2 251384. 9013.94   2
  -4  -8   2 283023. 3908.90   2
   4   8  -2 279755. 5686.54   1
   8   4  -2 277066. 3038.69   2
  -4  -8  -2 284629. 8214.20   1
   4   8   2 276826. 5984.05   1
  -8  -4   2 297799. 5227.74   1
  -8   4  -2 280503. 7005.24   4
   8   4   2 270264. 4252.37   4
   4   8   2 288351. 5186.46   2
  -4   8   2 214581. 7160.28   1
   4  -8  -2 265061. 8652.94   2
   8   4  -2 255353. 6360.19   7
   8  -4  -2 247632. 8293.79   7
   4   8  -2 274451. 4581.83   7
   8  -4  -2 238486. 7132.37   2
   4  -8   2 249373. 4298.42   7
   4  -8   2 282955. 6788.21   2
   8  -4   2 297731. 7613.15   3
   4   8  -2 257929. 6163.15   2
  -8   4   2 287332. 10180.8   3
  -4   8  -2 267747. 6760.59   3
   8   4  -2 262031. 4521.50   3
  -8  -4  -2 260650. 5022.03   1
  -8   4   2 260416. 4304.69   6
  -8   4  -2 294025. 7399.67   3
  -4  -8   2 302252. 5595.59   1
   8   4   2 272395. 4776.82   3
   8   4   2 264996. 3847.87   5
  -8   4   2 290596. 5774.04   5
   8   4  -2 268238. 4599.14   5
  -4   8  -2 274828. 6133.73   1
   4   8   2 266507. 4048.78   5
   4   8  -2 281429. 5289.21   5
  -8  -4  -2 273375. 4024.57   5
  -8  -4   2 267696. 4628.90   5
  -4  -8   2 276165. 5390.04   5
  -4   8  -2 243021. 6394.72   5
  -4  -8  -2 275852. 5466.10   5
  -4   8   2 240550. 6916.28   5
  -4  -8  -2 283546. 5132.56   2
   4   8   2 268746. 5298.06   7
  -4  -8   3 3674.84 369.480   2
  -4   8  -3 2839.07 616.364   1
  -4   8  -3 2161.85 653.570   5
  -4   8   3 2433.31 704.332   5
  -4  -8  -3 2653.27 1129.62   1
  -8   4  -3 4205.93 847.647   4
   8   4   3 3674.10 539.691   4
  -8   4  -3 3127.36 509.923   1
   8   4  -3 3546.68 807.971   7
   4   8   3 3613.22 677.700   1
   4   8  -3 3575.44 602.654   7
   4  -8   3 2858.88 530.157   7
   4   8  -3 3868.90 619.260   3
   4   8   3 3302.46 636.984   7
   8  -4   3 4150.39 870.347   3
   4  -8   3 4341.32 870.500   2
   8  -4  -3 3394.59 1108.31   7
   4  -8  -3 2711.56 660.509   7
  -4  -8   3 3968.91 619.398   1
  -8   4   3 3249.07 560.009   6
   8   4   3 4035.98 618.811   3
  -8   4   3 3945.72 641.219   5
   4  -8  -3 3590.84 846.908   2
   4   8   3 3657.91 418.475   5
  -8  -4  -3 3426.77 716.682   1
  -8   4   3 4177.41 1326.36   3
  -8  -4   3 3642.35 553.737   5
  -8  -4  -3 3486.88 427.305   5
  -4   8  -3 3801.71 1063.93   3
   8  -4  -3 3104.63 872.032   2
  -4  -8   3 3266.75 612.503   5
  -4   8   3 2753.53 888.808   1
  -4  -8  -3 3680.54 795.701   5
  -4  -8  -3 3850.16 616.998   2
  -4   8   3 2958.24 964.100   2
  -8  -4  -4 11268.8 1798.28   1
  -4   8  -4 12483.5 1046.86   1
   4  -8  -4 14370.1 1465.14   2
  -4   8  -4 13984.7 1991.68   4
   4   8  -4 14049.2 974.275   4
  -8   4  -4 15674.5 1626.41   4
   8  -4  -4 13468.1 1263.43   2
  -4   8   4 11552.7 1792.73   1
   4   8  -4 13966.7 1312.22   7
   8   4  -4 15540.9 1707.20   7
   4   8   4 13796.0 1267.74   1
   4  -8   4 9181.27 1022.32   7
   4   8   4 11983.1 1213.42   7
   4  -8  -4 9644.85 1332.78   7
   8  -4   4 14752.1 1564.54   3
  -8   4   4 12239.1 2047.12   3
   4  -8   4 14741.4 1667.78   2
  -4  -8  -4 9199.32 1976.88   1
  -4  -8  -4 14102.9 2167.52   6
  -8  -4  -4 11660.0 1350.28   6
  -4   8  -4 12301.5 1591.25   3
  -4   8   4 12716.8 1145.68   5
   8   4   4 14083.0 1172.54   3
  -8   4   4 15040.3 1157.17   5
   4   8   4 13302.9 627.768   5
   8  -4  -4 15914.2 2610.82   7
  -8  -4   4 15267.3 1146.37   5
  -8  -4  -4 14188.3 765.546   5
  -4  -8   4 14552.8 1311.02   5
  -4  -8  -4 14566.6 1233.52   2
  -4   8   4 9731.63 1342.07   5
  -8   4  -4 9952.19 1224.02   5
  -4  -8   5 1888.33 499.440   5
  -4   8  -5 1181.21 584.544   4
  -8   4  -5 1904.02 575.266   4
   8   4  -5 1964.86 650.067   7
   8  -4  -5 2135.14 1026.88   7
   4   8  -5 1873.66 541.140   7
   4  -8  -5 1302.57 499.505   7
  -4  -8  -5 1404.81 724.568   6
  -4   8   5 1050.58 582.395   1
  -8  -4  -5 1868.17 572.953   6
   4  -8  -5 1878.79 474.795   2
  -4   8   5 2063.20 367.571   5
  -8   4   5 2029.60 409.078   5
   8  -4   5 1520.84 535.540   3
  -8  -4   5 2146.45 444.227   5
   8   4   5 1902.72 445.125   3
   4  -8   5 2056.67 678.284   2
  -8   4  -5 1495.60 487.057   5
   4   8   5 1632.76 430.714   1
   4  -8  -6 75199.0 2856.36   2
   8  -4   6 86414.6 3826.25   3
  -8  -4   6 78317.3 2663.33   5
  -4  -8   6 85408.7 3477.29   5
   8   5   0 14029.8 923.592   2
   5   8   0 13201.0 1227.60   1
  -5   8   0 9960.83 1322.80   1
   8   5   0 14356.2 748.950   4
   5   8   0 14618.0 1078.62   2
  -8  -5   0 14930.7 1181.04   1
  -5   8   0 10541.2 1300.45   3
  -8   5   0 11794.7 2064.33   3
   8  -5   0 16040.8 2566.53   2
   5  -8   0 12740.3 789.962   6
   8   5   0 13397.0 968.097   3
   8   5   0 14906.1 1019.22   5
  -5  -8   0 14153.0 1346.12   1
   5   8   0 14020.3 1065.78   5
   5  -8   0 10991.2 1356.15   2
  -8  -5   0 14835.6 1046.07   5
  -5  -8   0 14485.0 1151.44   5
  -5   8   0 10093.8 1373.14   5
  -5  -8   0 13560.1 998.947   2
   8   5  -1 430.067 188.306   5
   5   8   1 427.072 191.745   5
   5   8  -1 295.888 152.882   5
  -8  -5   1 395.066 194.541   5
  -8  -5  -1 398.721 178.635   5
  -5  -8   1 759.285 284.491   5
  -8  -5  -1 401.376 190.410   1
  -5  -8  -1 254.779 175.702   5
  -5   8  -1 338.432 235.543   1
  -5   8  -1 11.0636 183.141   5
  -5   8   1 236.558 254.977   5
  -5  -8   1 273.097 211.665   1
   8   5  -1 368.406 93.1145   4
   8   5   1 538.266 190.411   4
   5   8  -1 548.760 222.850   7
   5  -8  -1 370.208 179.048   7
   5  -8   1 502.632 192.972   7
  -5  -8  -1 554.159 240.054   2
  -5  -8   1 490.140 181.254   2
   5   8  -1 839.551 331.518   1
   8   5   1 861.581 269.360   2
   8   5  -1 415.952 140.961   2
  -5  -8  -1 641.258 352.211   1
   8  -5   1 574.136 425.353   3
   5   8   1 744.219 271.372   2
  -5   8   1 35.3663 250.906   3
  -5   8  -1 120.877 160.500   3
   5   8   1 248.422 144.163   1
  -8   5   1 97.8905 376.293   3
   5   8  -1 422.069 192.530   2
  -8   5  -1 614.407 579.384   3
   5  -8  -1 194.768 269.245   2
  -8  -5   1 794.497 282.954   1
   8   5  -1 334.126 151.414   3
   8   5   1 498.642 219.583   3
   5  -8   1 399.749 295.371   2
   8  -5  -1 146.307 282.055   2
  -5   8   1 668.185 407.041   1
  -8   5   1 448.617 381.687   5
   8   5   1 666.965 219.604   5
  -5  -8  -2 25636.0 2324.31   1
   8   5   2 23933.0 1385.07   2
  -8   5  -2 22916.5 2315.01   4
   8   5  -2 24330.9 961.482   2
   5   8   2 24198.9 1491.78   2
   8   5   2 24387.3 1273.19   4
  -8  -5   2 24481.0 1525.56   1
   5  -8  -2 23555.0 2867.99   2
   5   8   2 23970.3 1643.36   1
   5   8   2 21984.8 1324.14   4
  -5   8   2 15656.0 1958.79   1
   5   8  -2 24397.3 1474.75   7
   8  -5  -2 17044.8 1861.85   2
  -5   8   2 16755.8 2066.06   3
   5  -8  -2 15206.5 1224.00   7
   5   8  -2 23233.7 1600.04   2
   8  -5   2 24642.3 2563.38   3
   8   5  -2 24204.0 1896.23   7
   5  -8   2 21773.7 1308.64   7
  -8   5  -2 27438.2 2359.94   1
   5  -8   2 25856.1 2168.46   2
  -8   5   2 21083.2 2383.34   3
  -5   8  -2 21407.7 2032.86   3
   8   5  -2 23631.2 1206.47   3
   8  -5  -2 17531.3 1928.00   7
  -5  -8   2 24030.9 1576.68   1
  -5   8   2 14431.3 1828.38   2
  -8   5   2 22275.9 1249.74   6
  -8   5  -2 23244.0 2359.18   3
  -8  -5  -2 23746.4 1623.68   1
  -8   5   2 25191.8 1859.33   5
   8   5   2 24645.8 1456.10   3
   8   5   2 22926.6 1139.06   5
   8   5  -2 21530.5 1320.57   5
   5   8   2 23760.1 1204.98   5
   5   8  -2 24386.8 1520.98   5
  -5   8  -2 21540.8 1595.86   1
  -8  -5   2 24595.2 1438.45   5
  -8  -5  -2 23844.6 1217.94   5
  -5  -8   2 22848.4 1531.15   5
  -5  -8  -2 23000.8 1471.25   5
  -5   8  -2 17156.8 1651.20   5
  -5  -8  -2 24760.8 1506.60   2
  -5  -8   2 24237.0 1083.89   2
  -5   8   2 18493.0 1998.58   5
   5   8   3 487.678 164.032   5
  -8  -5   3 1288.34 338.162   5
  -8  -5  -3 296.041 116.619   5
  -5  -8   3 387.549 215.379   5
   5  -8   3 454.641 208.559   7
  -8   5   3 487.547 234.557   6
  -5  -8  -3 562.298 261.750   5
  -5   8   3 885.413 452.730   5
  -8   5  -3 717.763 479.800   5
   5   8  -3 603.370 213.321   4
  -5   8  -3 888.872 534.052   4
  -5   8  -3-15.8168 236.202   1
  -8   5  -3 279.442 162.124   1
  -5   8   3 237.697 481.299   1
  -8   5  -3 706.639 413.748   4
   8   5  -3 711.418 286.071   7
   5   8  -3 591.248 260.615   7
   5  -8  -3 814.340 394.300   7
   5   8   3 94.6871 238.976   7
  -5  -8  -3 390.510 214.706   2
  -8  -5  -3 283.638 238.562   1
   8  -5  -3 363.534 380.303   7
   5  -8  -3 411.664 312.015   2
  -5  -8  -3 1777.53 696.596   1
   5   8  -3 390.084 187.355   3
   8  -5   3 607.116 369.116   3
  -8   5   3 174.375 353.101   3
   8  -5  -3 222.962 410.320   2
  -5   8  -3 564.768 560.346   3
   5   8  -3 434.664 105.893   3
   8   5   3 1014.98 331.081   3
   5   8   3 360.903 211.015   1
   5  -8   3 302.983 287.450   2
   8   5   3 264.743 110.079   5
  -8   5   3 582.679 260.206   5
  -8  -5  -4 7649.92 1554.28   1
   5  -8  -4 7132.02 1111.64   2
  -5   8  -4 6755.10 1427.49   4
  -5   8  -4 6112.24 738.889   1
  -8   5  -4 8492.99 1370.06   4
   5   8  -4 7848.42 594.655   4
   8  -5  -4 7180.89 1029.36   2
   5   8   4 6917.29 827.395   1
  -5   8   4 6107.63 1336.21   1
   8   5  -4 8586.28 1215.37   7
   5   8  -4 7417.61 983.651   7
   5  -8  -4 3979.93 828.709   7
   8  -5   4 8763.38 1397.83   3
  -5  -8  -4 5259.24 1769.57   1
   5   8   4 5105.38 895.109   7
  -8   5   4 5670.47 1101.14   3
   8  -5  -4 4426.18 1144.55   7
   5  -8   4 7217.91 1328.43   2
  -5  -8  -4 7127.00 1534.43   6
  -8  -5  -4 6197.02 1070.80   6
  -5   8   4 7656.36 914.097   5
   8   5   4 7847.87 887.158   3
  -8   5   4 8202.30 904.852   5
  -8  -5   4 7173.30 818.885   5
  -8  -5  -4 7599.59 608.159   5
  -5  -8   4 6832.56 887.082   5
   5  -8   4 4704.37 713.843   7
  -8   5  -4 3962.28 792.862   5
  -5   8   4 4989.82 972.025   5
  -8   5   5 17.3531 99.5856   5
  -8  -5   5 263.861 184.530   5
  -5  -8   5 35.0091 186.079   5
  -5   8  -5 851.968 494.012   4
  -8   5  -5 172.811 324.271   4
   8   5  -5 376.523 151.320   7
   8  -5  -5 1554.46 928.853   7
   5   8  -5 342.492 287.928   7
   5  -8  -5-602.874 366.773   7
  -5  -8  -5 621.644 362.892   6
  -8  -5  -5-414.533 309.289   6
   5  -8  -5 164.106 161.800   2
   8  -5   5 927.102 450.232   3
   5   8   5 77.3463 96.9235   1
   8   5   5 169.446 127.815   3
  -5   8   5 711.749 429.012   1
   5  -8   5 342.805 354.162   2
  -5   8   5 113.673 132.149   5
   6   8   0 51578.3 2389.47   1
   8   6   0 48060.6 1763.44   2
   8   6   0 48605.7 1413.39   4
   6   8   0 49123.8 1950.88   2
  -6   8   0 34512.6 2546.17   1
   6  -8   0 43042.6 2642.35   2
  -8  -6   0 48061.2 2223.13   1
  -6   8   0 38342.5 2392.42   3
  -8   6   0 46393.6 3820.77   3
   8  -6   0 56936.7 3876.79   2
   8   6   0 48405.8 1853.77   3
  -6  -8   0 50559.1 2498.28   1
   8   6   0 47370.3 1862.19   5
   6   8   0 48031.6 1979.46   5
  -8  -6   0 48108.2 1930.88   5
  -6  -8   0 49087.9 2108.85   5
  -6  -8   0 48608.5 1858.12   2
  -6   8   0 36197.9 2741.18   5
   8   6   1 17320.0 1136.44   2
  -6   8  -1 13152.6 1372.46   1
   6   8   1 17656.7 1384.21   1
   8   6  -1 16641.1 950.235   2
   6   8   1 17373.6 1210.45   2
   8   6  -1 16811.9 649.334   4
   8   6   1 15188.6 917.800   4
   6   8  -1 15722.1 1072.88   2
   6   8   1 14779.8 1002.21   4
  -6   8   1 11677.0 1652.53   1
  -8  -6   1 16481.8 1281.59   1
   6  -8  -1 11981.0 1481.86   2
   6   8  -1 16503.1 1238.71   7
   6  -8  -1 11665.4 940.303   7
  -6   8   1 13066.8 1493.47   3
   8  -6  -1 15231.1 1703.09   2
   6  -8   1 16514.8 1677.50   2
  -6   8  -1 14541.7 1508.91   3
  -8  -6  -1 15947.0 1313.97   1
  -8   6  -1 17367.1 2017.63   1
  -8   6  -1 15731.6 2355.41   3
   8  -6   1 17663.4 2587.22   2
  -6  -8   1 16685.4 1372.73   1
   8   6  -1 17082.1 1029.69   3
   8   6   1 16776.9 1157.65   3
   8   6   1 15483.3 1016.31   5
   8   6  -1 15557.9 1115.33   5
   6   8   1 16038.8 1079.81   5
   6   8  -1 15850.0 1184.15   5
  -6  -8  -1 17608.6 1576.93   1
  -8  -6   1 17421.5 1205.32   5
  -8  -6  -1 15706.2 1069.64   5
  -6  -8   1 16834.2 1263.53   5
  -6  -8  -1 16595.5 1204.92   5
  -6  -8   1 17502.5 1024.07   2
  -6  -8  -1 17636.9 1198.23   2
  -6   8  -1 10783.1 1405.85   5
  -6   8   1 10873.8 1603.55   5
  -8   6   1 16477.3 1944.80   3
  -8   6  -2 1829.35 541.456   1
  -6   8   2 1500.43 642.233   5
  -8   6  -2 1450.44 664.182   5
   6   8   2 2345.83 518.392   1
   8   6   2 2127.41 384.535   4
   8   6  -2 2457.68 331.877   2
   6   8   2 2478.52 438.973   4
  -8   6  -2 1855.87 782.951   4
   8   6  -2 2787.65 636.326   7
   6   8  -2 2711.51 502.811   2
   8  -6  -2 1323.35 498.482   7
   6   8  -2 2171.59 475.941   7
   6  -8  -2 1662.73 399.536   7
   6  -8   2 1959.88 414.040   7
   8   6  -2 2373.43 367.598   3
  -8  -6  -2 3346.67 662.408   1
   8   6   2 2280.94 373.912   5
   8   6   2 2706.74 492.122   3
   6   8  -2 2360.93 338.940   3
   6   8   2 2341.92 390.909   5
   8  -6   2 2176.73 920.622   3
  -8   6   2 2119.63 670.070   3
  -6   8   2 1470.09 662.695   1
   6  -8  -2 1483.76 673.982   2
  -6   8  -2 1948.73 468.607   1
  -6   8  -2 1449.90 507.958   3
  -8  -6   2 2511.39 478.454   5
  -8  -6  -2 2637.04 428.070   5
   8  -6  -2 1875.61 643.150   2
  -6  -8   2 2314.42 503.155   5
  -6  -8  -2 2485.60 467.569   5
  -6  -8  -2 2209.77 640.039   1
  -6  -8  -2 2140.01 445.840   2
   6  -8   2 2170.71 688.653   2
  -8   6   2 2484.68 641.144   5
  -6   8  -3 13523.4 2165.98   4
  -6  -8  -3 11705.9 1903.20   1
   6   8  -3 11216.6 690.045   4
  -8   6  -3 11563.7 1772.09   4
   6   8   3 11565.7 1069.45   1
   6  -8  -3 10771.1 1780.47   2
   8  -6  -3 12176.4 2020.75   2
   8   6  -3 11227.1 1299.39   7
  -6   8   3 11073.0 1806.94   1
   8  -6  -3 6411.62 1116.41   7
   6   8  -3 8631.51 726.843   3
   8   6  -3 12503.4 1138.57   3
   8  -6   3 11475.5 1909.31   3
   6  -8  -3 7872.35 998.573   7
   6  -8   3 10138.0 976.902   7
   6   8   3 10534.4 1322.21   7
   8  -6   3 10821.6 1210.81   7
   6  -8   3 14143.2 1943.37   2
   6  -8   3 9058.24 452.944   6
   6   8  -3 10644.0 525.899   3
  -6   8  -3 10257.6 977.402   1
   8   6   3 11794.3 780.304   5
  -8   6   3 11387.1 1237.67   5
   8   6   3 12438.2 1095.09   3
   6   8  -3 12629.4 1186.82   7
   6   8   3 10954.7 732.895   5
  -8  -6   3 11884.5 1060.03   5
  -8  -6  -3 12169.4 878.528   5
  -6  -8   3 12518.1 1159.97   5
  -8  -6  -3 10487.9 1447.28   1
  -6  -8  -3 11843.6 1077.03   5
  -8   6  -3 9852.48 840.699   1
  -6   8   3 8184.38 1423.18   5
  -6   8  -4 28871.9 3053.64   4
   6  -8  -4 28209.7 2346.39   2
  -8  -6  -4 19268.0 2731.94   1
  -8   6  -4 27296.9 2634.96   4
   6   8   4 25197.0 1506.38   1
   8  -6  -4 26700.7 2189.25   2
  -6   8   4 20044.5 2383.27   1
   8   6  -4 27106.2 2101.62   7
   8  -6  -4 13392.2 1729.03   7
   6   8  -4 26496.3 1879.02   7
   8  -6   4 27464.5 2776.39   3
   6  -8  -4 16764.6 1633.50   7
   6  -8   4 31034.2 3141.08   2
  -6  -8  -4 23084.0 2623.70   6
  -8  -6  -4 23103.7 2171.81   6
  -6   8   4 25325.1 1742.98   5
   8   6   4 26350.5 1645.84   3
  -8   6   4 27548.9 1744.76   5
  -8  -6   4 27103.2 1631.70   5
  -6  -8   4 27257.5 1741.27   5
  -8  -6  -4 25457.8 1228.35   5
   6  -8  -5 7021.93 1007.20   2
   6   8   5 6330.30 714.227   1
  -6   8   5 4597.11 1166.63   1
   8   6  -5 7467.38 1192.22   7
   8  -6   5 6446.97 1350.36   3
   6   8  -5 7062.84 1073.58   7
   8  -6  -5 4545.84 1114.72   7
   6  -8   5 7606.96 1611.33   2
   6  -8  -5 3506.60 811.457   7
  -8  -6  -5 6515.12 1126.20   6
  -6   8   5 6774.01 761.982   5
  -8   6   5 6513.51 767.550   5
  -8  -6   5 7162.55 851.572   5
  -6  -8   5 6577.42 889.702   5
  -8   7   0 2440.42 806.620   1
   8   7   0 2366.12 416.347   2
   7   8   0 2712.73 455.802   2
  -7   8   0 1758.81 634.160   1
   8   7   0 2804.14 359.119   4
   7   8   0 2173.54 345.495   4
   8   7   0 2421.24 429.492   3
   8   7   0 2528.83 457.443   5
   7   8   0 2645.49 453.220   3
   7   8   0 2438.61 461.370   5
  -8  -7   0 2901.94 501.987   5
  -7  -8   0 2422.77 478.914   5
   7  -8   0 2087.47 608.703   2
   8  -7   0 3125.11 824.171   2
   7   8   1 46989.8 2211.12   1
   8   7   1 46280.3 1911.09   2
  -7   8  -1 34810.6 2315.20   1
   7   8   1 45113.8 1952.13   2
   8   7  -1 45264.3 1656.48   2
   8   7  -1 44788.5 1151.43   4
   8   7   1 43524.4 1586.68   4
   7   8  -1 42916.0 1738.34   2
   7   8   1 42566.2 1653.67   4
   7   8  -1 46331.2 1374.06   4
  -8   7  -1 39433.5 2773.90   1
   7  -8  -1 35279.0 1731.54   7
   8  -7  -1 38633.0 2569.23   2
   7  -8   1 45595.5 2904.19   2
   8  -7   1 52725.6 3930.04   2
  -8   7   1 45628.5 3584.76   1
  -8  -7  -1 43701.8 2321.16   1
   8   7  -1 44826.2 1689.79   3
   8   7   1 44857.8 1936.10   3
   7  -8  -1 34776.2 2425.91   2
   7   8  -1 45271.2 1693.45   3
   8   7   1 43896.0 1755.52   5
   7   8   1 44507.5 1818.12   5
  -8  -7   1 48247.5 2074.58   5
  -8  -7  -1 43493.1 1858.53   5
  -7  -8   1 46749.3 2117.34   5
  -7  -8  -1 44976.8 1988.56   5
  -7   8   1 41027.8 3250.31   1
   8  -7   2 236.589 598.587   2
   7   8   2 75.5031 84.6191   5
  -8  -7   2 200.224 185.328   5
  -8  -7  -2 110.631 142.720   5
  -7  -8   2 265.846 215.789   5
  -7  -8  -2 31.1707 84.4326   5
  -8   7  -2 24.8429 319.292   4
   8   7  -2 374.360 225.470   7
  -7   8   2-11.4835 245.652   1
   8   7   2 269.204 154.081   4
   7   8  -2 388.643 221.233   7
   8  -7  -2 273.624 226.792   7
   7  -8  -2 119.033 158.454   7
  -8   7  -2 185.311 139.503   1
  -8  -7  -2 160.660 126.500   1
   7  -8   2 447.712 230.423   7
   7   8   2-159.283 127.676   4
   7   8   2 42.0622 155.734   1
   8   7  -2 162.436 109.492   2
   7  -8  -2-418.153 350.523   2
   7   8  -2-26.7225 204.851   2
   8   7  -2 219.456 89.9916   3
   8  -7  -2 170.367 163.520   2
   7   8  -2 135.829 105.932   3
   8   7   2 164.270 161.481   3
  -7   8  -2-26.6396 163.165   1
   7  -8   2 29.8112 287.377   2
  -8   7   2 190.427 211.853   5
   8   7   2-188.320 124.211   5
   7   8   3 34518.3 1780.07   1
  -7   8  -3 37097.8 3639.73   4
  -8   7  -3 34594.4 3330.05   4
   7  -8  -3 32224.1 3303.63   2
   8  -7  -3 31876.6 3120.88   2
   8   7  -3 35241.4 2231.37   7
   7   8  -3 33464.3 2032.42   7
   8  -7  -3 21539.8 1786.62   7
   8  -7   3 38350.9 3815.47   3
   7  -8  -3 22192.4 1638.06   7
  -7   8   3 34591.2 3392.77   1
   8  -7   3 27590.4 1825.39   7
   7   8   3 29488.6 2453.90   7
   7  -8   3 42293.0 3748.65   2
   8  -7   3 34762.1 3552.30   2
   7  -8   3 28881.4 1719.22   7
  -7   8   3 32138.6 2338.19   5
  -8   7   3 36703.2 2372.96   5
   8   7   3 28699.1 1231.65   5
  -7   8  -3 29206.3 1516.09   1
   7   8   3 29795.8 1248.75   5
   8   7   3 36034.0 1894.79   3
   7   8   3 35768.2 1911.72   3
  -8   7  -3 27252.2 1403.15   1
  -8  -7   3 35806.4 1899.60   5
  -7  -8   3 34526.9 1929.47   5
  -8  -7  -3 34210.3 1567.99   5
  -7  -8  -3 34172.3 1735.24   5
  -8  -7  -3 27387.1 2501.73   1
  -7   8   4 697.241 512.856   1
  -8  -7   4 1220.90 361.956   5
  -7  -8   4 1118.52 348.221   5
  -7   8  -4 1735.81 775.546   4
  -8   7  -4 1876.96 822.856   4
   8   7  -4 1296.12 429.889   7
   7   8  -4 1299.51 400.605   7
   8  -7  -4 636.104 364.950   7
   7  -8  -4 1317.87 447.280   7
  -8   7   4 899.466 594.536   1
  -7  -8  -4 1112.79 661.382   6
  -8  -7  -4 997.232 405.005   6
   7   8   4 1117.57 327.405   1
   7  -8  -4 1473.38 635.193   2
   8  -7  -4 690.403 444.677   2
   8  -7   4 1570.24 822.090   3
   8   7   4 1612.95 430.034   3
   7   8   4 1667.79 455.753   3
  -7   8   4 1473.63 451.731   5
   7  -8   4 1704.77 759.713   2
  -8   7   4 1585.17 465.581   5
   7  -8  -5 16478.5 1590.05   2
   8  -7   5 19168.0 2539.97   3
   7   8  -5 19655.3 1784.41   7
   8  -7  -5 10226.4 1444.90   7
   7  -8  -5 11649.6 1409.13   7
   7  -8   5 19387.9 2600.50   2
  -7   8   5 17649.9 1299.98   5
  -8   7   5 19366.6 1369.45   5
   8   8   0 24701.4 1387.54   2
   8   8   0 22681.1 1071.15   4
  -8   8   0 19547.7 2085.82   1
   8  -8   0 22169.3 1908.06   2
   8   8   0 24126.1 1375.57   3
  -8  -8   0 26140.3 1553.59   5
  -8  -8   1 50.7227 136.639   5
  -8  -8  -1-4.13400 125.298   5
   8   8   1 207.441 133.284   4
  -8   8   1 146.810 270.212   1
   8   8  -1-29.4630 70.5452   4
   8  -8  -1-19.2936 130.840   7
   8   8  -1 38.7274 80.0576   2
  -8   8  -1-102.006 236.013   1
   8  -8  -1 69.2265 186.945   2
   8   8  -1 102.669 124.382   3
   8   8   1-34.5084 129.119   3
   8  -8   1-26.8571 253.175   2
  -8   8  -2 19908.1 1514.96   1
   8  -8  -2 20112.4 1421.47   7
   8   8  -2 25072.2 1302.33   2
   8  -8  -2 18125.3 1867.26   2
  -8   8   2 26135.8 2888.73   1
   8  -8   2 30333.8 2956.35   2
   8   8  -2 24996.9 1189.29   3
   8   8  -2 25659.5 1781.78   7
   8   8   2 24602.1 1275.65   5
   8   8   2 25890.3 1592.10   3
  -8  -8   2 27712.1 1697.77   5
  -8  -8  -2 26728.6 1513.91   5
   8   8   3 3.40063 78.6262   1
  -8  -8   3-27.4022 137.945   5
  -8  -8  -3 55.9822 93.5491   5
  -8   8  -3 1038.90 602.586   4
   8   8  -3-127.144 200.113   7
   8  -8  -3 407.809 265.145   7
  -8   8  -3 200.358 106.654   1
   8  -8  -3 569.880 505.374   2
   8   8   3-36.1848 214.028   3
  -8   8   3-584.978 465.954   1
  -8   8   3 909.606 419.512   5
   8  -8   3 7.55386 439.361   2
   8  -8  -4 11990.8 1739.84   2
   8   8  -4 14215.6 1453.71   7
   8  -8  -4 8805.75 1111.91   7
   8  -8   4 16323.9 2514.20   2
  -8  -8  -4 10376.5 1732.15   6
  -8   8   4 13495.0 1392.63   5
  -8  -8   4 14549.9 1286.30   5
   8  -8  -5 983.290 397.828   7
  -8   8   5 210.881 156.391   5
  -9   0   0 60.9323 124.001   5
   0  -9   0 48.9021 449.036   1
   0   9   0-306.490 305.300   5
   0  -9   0 550.047 477.203   5
   0   9   0 137.881 218.919   1
  -9   0   0 76.2503 98.2112   4
   0  -9   0 283.356 327.601   2
   9   0   0 334.681 253.200   3
  -9   0   0 106.060 96.8522   3
  -9   0  -1 569.987 221.643   5
  -9   0   1 626.698 230.929   5
   0   9  -1 552.402 360.526   5
   0   9   1 277.241 249.037   5
   0  -9   1 1027.94 534.178   5
   0   9  -1 367.372 338.616   1
  -9   0   1 543.962 133.239   4
   0   9   1 376.571 366.023   1
   0  -9   1 566.412 350.520   1
   0  -9  -1 672.652 326.587   2
   0  -9   1 467.164 363.611   2
   9   0  -1 1137.86 470.411   3
   9   0   1 414.049 243.342   3
  -9   0   1 1722.09 357.084   3
  -9   0  -1 319.425 167.569   3
   0   9   1 546.021 267.412   2
  -9   0  -1 561.125 208.708   4
   0   9  -1 903.739 644.405   2
   0  -9  -1 1087.79 646.435   1
  -9   0  -2 143.589 155.002   5
  -9   0   2-92.8539 148.560   5
   9   0  -2 494.407 633.486   2
   0   9  -2 139.612 275.021   5
   0   9   2 331.533 368.804   5
   0  -9   2-44.2145 226.743   5
   0   9   2 20.9138 37.0172   7
  -9   0  -2 131.566 123.318   4
   0  -9   2 241.723 232.167   1
   0  -9  -2 332.446 452.063   1
  -9   0   2 43.6204 23.6611   4
   0   9   2 179.864 387.630   1
  -9   0  -2-48.5688 134.339   6
  -9   0  -2 137.339 103.967   1
   0  -9  -2 123.745 170.049   2
   9   0  -2 407.797 640.154   3
   0   9  -2-22.3134 188.067   3
   0  -9   2 125.698 266.798   2
   9   0   2 168.717 169.313   3
   0   9   2 1056.08 429.008   2
  -9   0   2 236.432 152.654   3
  -9   0  -2 105.049 101.727   3
   0   9  -2 25.3752 163.744   1
  -9   0  -3 584.448 221.821   5
  -9   0   3 477.831 231.926   5
  -9   0  -3 542.511 231.922   4
   0   9   3 634.739 297.727   5
   0  -9   3 795.408 546.552   5
   0  -9   3 857.399 401.636   1
   0  -9   3 286.539 222.030   7
   9   0  -3 697.072 548.631   7
   0   9   3 672.060 191.092   7
   0   9   3 1067.90 663.630   1
   0  -9  -3 627.345 442.911   6
  -9   0  -3 481.964 203.186   6
   0  -9  -3 357.615 237.726   2
   0   9  -3 546.338 314.561   1
   0   9  -3 768.260 342.858   3
   0  -9   3 421.661 292.789   2
   9   0   3 462.916 269.476   3
  -9   0   3 887.418 236.298   3
   9   0  -3 706.911 437.916   2
  -9   0  -3 561.509 213.364   1
  -9   0  -4-215.475 120.349   5
  -9   0   4 119.144 103.928   5
   0   9   4 106.530 129.428   5
   0  -9   4-143.752 356.866   5
   0  -9   4-297.645 245.402   1
   0   9  -4-30.1495 263.435   4
  -9   0  -4 16.5750 118.683   4
   0  -9   4 26.1561 207.051   7
   0   9   4-448.530 220.905   7
   9   0  -4 113.832 329.218   7
   0   9   4 143.685 408.193   1
   0  -9  -4-222.707 515.074   6
   0  -9  -4 135.798 133.928   2
   9   0  -4 63.8244 51.9845   2
   0  -9   4-538.375 343.455   2
   9   0   4-34.1684 192.947   3
   0   9  -4-41.4246 166.200   3
  -9   0   4 14.0124 61.7446   3
  -9   0   5 92.2615 118.184   5
   0  -9   5 637.348 428.138   5
   0   9  -5 394.177 290.135   4
  -9   0  -5 287.959 233.450   4
   9   0  -5 1304.35 697.278   7
   0   9   5-826.799 716.377   1
   0  -9  -5 123.643 202.915   2
   9   0   5 159.845 156.083   3
  -9   0   6 481.783 227.293   5
   0   9  -6 157.672 229.463   4
   0   9   6 403.568 439.743   1
  -9  -1   0 190.371 163.920   5
   1   9   0 220.638 303.557   5
  -1   9   0 135.023 342.004   5
  -1  -9   0-51.0762 218.387   5
   1   9   0 486.398 380.747   1
   1  -9   0 260.225 424.544   1
  -9   1   0 238.127 137.206   4
  -9  -1   0 418.427 148.277   4
  -1   9   0 158.769 314.273   1
  -1  -9   0 445.464 323.295   1
  -1  -9   0 1082.53 455.078   2
   1  -9   0 391.568 465.556   2
   9  -1   0 285.184 305.659   3
   9   1   0 149.454 187.678   3
  -9   1   0 619.160 294.124   3
  -9  -1   0 128.432 124.743   3
   1   9   0-31.5186 150.019   2
  -1   9   0 774.610 472.938   2
  -9   1   0 353.905 194.363   5
  -1  -9   1 45047.0 2800.76   1
  -9  -1  -1 42085.2 1814.51   1
  -1   9  -1 31969.6 2766.32   3
  -1  -9  -1 47251.3 2537.01   2
  -9   1   1 43377.3 1517.93   4
  -1  -9   1 45842.2 2744.98   2
  -9   1  -1 42422.6 1791.27   4
   1  -9  -1 51737.3 3344.58   2
  -9  -1  -1 45615.9 1620.50   4
  -9  -1   1 47685.9 1039.25   4
   1  -9   1 42254.4 3987.90   2
  -1  -9  -1 42520.6 3565.84   1
   1  -9   1 41999.9 3213.55   1
   1   9  -1 38309.1 2588.71   1
   9  -1  -1 43827.7 3276.03   3
  -1   9   1 46494.4 3102.21   2
   9   1  -1 45581.3 2385.21   3
   1   9  -1 38429.2 2986.19   2
   9  -1   1 46572.8 2393.02   3
   9   1   1 44491.1 2064.19   3
  -1   9  -1 48020.6 3309.06   1
  -1   9  -1 29637.2 2582.01   2
   1  -9  -1 39894.8 3323.77   1
   1   9   1 38344.2 3087.23   1
  -9   1   1 45806.8 2142.35   3
   9   1  -1 46277.5 1915.68   5
  -9   1  -1 43972.5 2142.40   3
  -9   1  -1 44975.8 2015.52   5
  -9  -1   1 42100.0 1644.86   3
  -9   1   1 43259.0 1976.38   5
  -9  -1  -1 46083.6 1842.85   5
  -9  -1  -1 46814.6 1973.20   3
  -9  -1   1 46152.1 1942.44   5
   1   9   1 49025.4 2564.65   2
  -1   9   1 44071.7 3297.21   1
   1   9  -1 41334.2 2570.62   5
   1   9   1 44754.5 2569.45   5
  -1   9  -1 37771.6 3089.88   5
  -1   9   1 46114.9 3857.46   5
  -1  -9   1 42484.0 2744.66   5
  -1  -9  -1 38829.0 3020.02   5
   1  -9   1 43506.4 3589.67   5
  -9   1  -2 42537.9 1748.30   1
  -1  -9  -2 46408.4 2431.45   2
  -9   1   2 43276.3 1369.01   4
   1  -9  -2 47464.9 2864.35   2
  -9   1  -2 42874.6 1937.27   4
  -1  -9   2 47926.7 2910.05   2
  -9  -1  -2 42717.4 1785.39   1
   1   9  -2 42892.3 2545.24   1
  -9  -1  -2 43332.8 1774.96   4
   1  -9   2 42299.8 2940.11   1
   1  -9   2 27509.8 2546.30   2
   1   9   2 46178.5 2415.56   2
   1   9   2 45855.0 1235.90   7
  -1   9  -2 39328.2 2610.40   1
  -1   9   2 45336.2 2831.00   2
   1   9  -2 31632.0 2254.12   3
   9   1  -2 52913.0 4153.66   3
  -1   9  -2 35124.4 2133.87   3
  -1  -9  -2 57551.4 4998.20   1
   1   9  -2 45682.0 1618.23   7
   9  -1   2 44046.6 2264.84   3
   9  -1  -2 74141.6 5997.44   2
   9   1   2 45600.7 2111.58   3
   1  -9  -2 40357.2 2649.59   6
  -9   1  -2 44140.9 1510.88   6
  -9   1   2 43125.0 2051.50   3
   9   1  -2 44592.1 1905.09   5
   1   9   2 39926.9 3433.54   1
  -9  -1   2 42980.3 1530.66   3
  -9   1  -2 45262.0 1958.20   5
  -9   1  -2 43293.3 2165.35   3
  -9   1   2 42847.8 1951.07   5
  -9  -1  -2 43637.5 1718.72   5
  -9  -1   2 45313.4 1934.05   5
   1   9  -2 43279.9 2607.71   5
   1   9   2 44858.0 2316.01   5
  -1   9   2 42461.4 3356.37   1
  -1   9  -2 38524.7 2912.51   5
  -1   9   2 43170.8 3553.76   5
  -1  -9   2 42703.4 2743.34   5
   1  -9   2 39196.0 3292.50   5
  -1  -9   2 49073.8 2684.89   1
  -1  -9  -3 31854.1 1972.42   2
   1   9  -3 31111.7 2049.80   1
   1  -9  -3 31684.6 2148.43   2
   9   1   3 28221.9 1590.58   4
  -1   9  -3 27554.8 1954.78   1
  -9   1  -3 28695.3 1690.99   4
  -1  -9   3 31716.9 2339.05   2
   1  -9   3 26750.8 2187.29   1
  -9   1  -3 30141.9 1412.54   1
  -9  -1  -3 30419.5 1627.77   4
  -9   1   3 30010.3 736.390   4
   1  -9   3 21623.5 1985.87   2
  -1   9   3 32803.5 1329.33   7
   1  -9   3 19631.9 1442.76   7
   9   1  -3 28047.0 2630.45   7
   9  -1  -3 33291.0 3321.66   7
   9  -1  -3 35016.7 2938.06   2
   1   9   3 30332.2 1336.50   7
   9   1  -3 31989.6 2418.33   2
  -9  -1  -3 31361.3 1626.04   1
   1   9  -3 32342.0 1689.68   7
   1   9  -3 24418.0 1714.26   3
  -1   9  -3 27428.7 2022.71   3
   9  -1   3 31399.9 1893.02   3
   9   1   3 30857.1 1762.74   3
  -1  -9  -3 24312.9 2521.89   6
  -9   1   3 28490.7 1589.49   3
  -9  -1  -3 28544.5 1661.05   6
   1  -9  -3 25922.9 2357.84   6
  -9  -1   3 29367.3 1120.18   3
  -9   1  -3 29633.2 1495.48   5
   1   9   3 30488.8 3218.55   1
  -9   1   3 31073.0 1639.73   5
  -9  -1  -3 29718.4 1333.71   5
  -9  -1   3 30965.2 1597.38   5
   1   9   3 29623.7 1609.58   5
  -1   9   3 27260.2 2472.07   5
  -1   9   3 31128.7 3139.72   1
  -1  -9   3 30013.0 2330.58   5
  -1  -9   3 31029.9 2009.97   1
   1  -9   3 27387.3 2746.97   5
  -9   1  -4 81.5566 104.521   5
  -9  -1  -4 188.409 97.5899   5
  -9   1   4 145.591 146.450   5
  -1   9  -4 309.000 205.404   1
  -9  -1   4 250.481 154.443   5
   1   9   4 118.610 94.9167   5
  -1   9   4 30.6795 245.780   5
  -1  -9   4 122.533 201.212   5
   1  -9   4 315.083 395.982   5
  -1   9  -4 275.801 307.023   4
   1   9  -4 71.4489 161.166   4
  -9   1  -4 35.4635 99.9413   4
   1   9   4 469.873 331.166   1
  -9  -1  -4 53.3313 127.722   4
  -1   9   4 257.850 146.328   7
   1  -9   4 195.697 158.947   7
   9   1  -4-72.3737 468.893   7
   9  -1  -4 440.707 315.480   7
   1   9   4 174.024 129.498   7
   1   9  -4 419.715 228.301   7
  -1  -9  -4 279.646 221.071   2
  -1  -9  -4 344.919 259.850   6
   1  -9  -4-970.190 570.969   6
   1  -9  -4 99.5812 161.558   2
   9  -1  -4 187.175 106.150   2
  -1  -9   4-441.036 286.036   2
   9  -1   4 259.013 180.451   3
  -1   9   4 671.422 595.493   1
   9   1   4 214.500 203.844   3
  -1   9  -4 172.909 182.824   3
   1   9  -4 30.3987 132.566   3
  -9   1   4 131.727 115.775   3
   1  -9   4 2.64514 177.665   2
  -9  -1   4 168.993 73.3686   3
  -1  -9   4 215.822 179.203   1
   1  -9   4 791.019 354.907   1
   1  -9  -5 18805.1 1540.56   2
  -1   9  -5 15599.5 1775.28   4
   1   9  -5 17431.9 1598.12   4
  -9   1  -5 19723.5 1581.30   4
  -9  -1  -5 16915.6 1387.15   4
   1  -9   5 12755.8 1204.92   2
   9   1  -5 17015.7 2230.19   7
   9  -1  -5 17808.1 2523.18   7
   1   9  -5 14866.6 1449.80   7
   9  -1   5 17249.7 1456.68   3
   9   1   5 17987.2 1435.92   3
   1   9   5 14262.6 2128.66   1
  -9   1   5 15333.0 1127.79   5
  -9  -1   5 18206.2 1235.78   5
  -1   9   5 15435.2 2600.35   1
  -1  -9   5 15388.3 1883.87   5
  -1  -9  -5 17032.2 1428.05   2
  -1   9  -6 12761.6 1522.68   4
   1   9   6 8461.73 1481.67   1
  -1   9   6 12457.3 2662.00   1
  -9   1   6 12333.1 992.771   5
  -9  -1   6 13186.1 1052.69   5
  -1  -9   6 9626.74 1556.27   5
  -2  -9   0 4811.12 969.708   1
  -9  -2   0 5510.14 695.800   1
  -2   9   0 4212.96 1042.74   5
  -2  -9   0 5173.71 766.665   2
  -9   2   0 4924.94 708.846   4
  -9  -2   0 5347.98 454.254   4
   2   9   0 4870.14 807.864   2
   2   9   0 4897.90 954.700   1
   2   9   0 4644.00 248.840   7
   9   2   0 4630.11 644.275   3
  -9   2   0 5708.80 895.255   3
   9   2   0 5244.20 626.187   5
  -9   2   0 5231.54 756.562   5
  -9  -2   0 5367.27 646.941   5
   9  -2   0 4119.95 929.101   3
   2  -9   0 5454.55 1511.13   2
  -2   9   0 4371.79 921.319   1
   2   9   0 5153.38 813.887   5
  -2  -9   0 5062.59 889.316   5
  -2   9   0 4103.93 1218.62   2
  -2  -9  -1 13169.2 1234.31   2
  -9   2   1 13835.7 1187.09   4
  -2  -9   1 12334.1 1204.57   2
  -9  -2  -1 12056.8 989.233   1
  -9   2  -1 11927.0 1088.20   4
  -2  -9  -1 13387.5 1857.50   1
   2  -9  -1 13105.0 1934.69   2
  -9  -2  -1 12310.8 828.558   4
   2   9  -1 11229.8 1344.55   1
   2  -9   1 6706.72 1260.20   2
   2   9   1 13750.7 1265.13   2
   9  -2  -1 12996.4 2170.50   3
  -2   9  -1 8635.52 1257.89   3
   2   9  -1 13226.0 669.862   7
   2   9   1 13050.8 569.943   7
   9  -2   1 12133.5 1367.51   3
   2   9   1 11014.5 1489.14   1
  -2   9   1 14447.8 1985.42   2
   9   2  -1 12381.3 1101.15   3
   2  -9   1 11589.6 1687.78   1
   9   2   1 12815.7 1071.47   3
  -9   2   1 12713.8 1372.70   3
  -9   2  -1 12651.0 1284.19   3
   9   2   1 12655.3 945.696   5
   9   2  -1 12227.4 986.171   5
  -2   9  -1 16131.9 1821.33   1
  -9   2  -1 12663.9 1180.94   5
  -9   2   1 13047.3 1145.77   5
  -9  -2  -1 12263.5 942.600   5
  -9  -2   1 13425.7 1040.61   5
   2   9  -1 11314.5 1236.69   5
   2   9   1 12124.3 1161.30   5
   2   9  -1 10466.8 1371.99   2
  -2   9  -1 11578.8 1769.03   5
  -2   9   1 10784.8 1478.21   1
  -2   9   1 12192.5 1749.93   5
  -2  -9   1 12325.1 1347.14   5
  -2  -9  -1 11666.4 1428.16   5
  -2  -9   1 14650.4 1510.95   1
   2   9  -2 1045.26 516.083   2
   2   9  -2 1675.29 489.910   5
   2   9   2 1434.58 369.535   5
  -2   9  -2 1584.83 709.399   5
  -2   9   2 1553.82 592.945   5
  -2  -9   2 1773.15 506.474   5
  -2  -9  -2 1416.69 632.872   5
  -2   9  -2 2340.04 686.244   1
   9   2   2 1695.96 371.137   4
   2   9  -2 1457.70 309.371   7
   2   9   2 1343.77 564.575   1
  -9  -2  -2 1907.98 371.613   4
   2  -9   2 1622.51 647.609   1
  -9  -2  -2 2223.96 439.304   1
  -9   2  -2 1898.94 456.133   4
  -2  -9  -2 1472.63 706.068   1
   2   9   2 1911.77 309.162   7
   2  -9   2 1037.97 264.170   7
   9   2   2 1806.67 413.781   3
   2  -9  -2 1274.36 480.958   6
  -2  -9  -2 1768.25 461.111   2
  -9   2   2 2098.96 462.719   5
  -2  -9   2 2038.23 500.777   2
   2  -9  -2 1627.22 591.987   2
  -9  -2  -2 1637.87 333.721   5
  -9  -2   2 1676.53 377.329   5
   2   9  -2 1756.35 519.365   1
   9   2  -2 2196.49 721.977   3
  -2   9  -2 1128.64 400.021   3
  -2  -9   2 1718.99 483.936   1
   9  -2   2 1977.80 526.024   3
   2   9   2 1881.32 451.026   2
  -9   2   2 2284.18 595.375   3
   2  -9   2 1298.32 526.080   2
  -9   2  -2 1945.50 530.571   3
   9   2  -2 1856.50 285.919   2
  -2   9   2 1448.07 648.828   1
  -2   9   2 2052.93 709.391   2
   9   2   2 1914.99 413.586   2
   9  -2  -2 2139.23 845.698   2
   9   2  -2 1390.87 334.018   5
  -9   2  -2 1669.27 440.402   5
  -2   9   3 6041.40 1274.75   1
  -2  -9  -3 8096.89 979.192   2
   2   9  -3 7856.27 1039.89   1
   2  -9  -3 8003.75 1167.98   2
  -9   2  -3 9322.99 761.344   1
   9   2   3 7294.93 800.331   4
  -2  -9   3 8346.88 935.789   2
  -2   9  -3 7250.32 1124.56   3
  -9   2  -3 8854.53 1013.37   4
  -2   9  -3 7312.91 1034.86   1
  -9  -2  -3 8014.80 829.275   4
   9  -2  -3 9138.51 1564.49   2
   9   2  -3 8880.70 1373.65   7
   2  -9   3 6530.21 1015.47   2
   9  -2  -3 7702.94 1689.52   7
   2  -9   3 6023.02 774.332   7
   2   9   3 8041.89 737.827   7
   2  -9   3 7099.65 1227.94   1
   9   2  -3 9152.52 1201.28   2
   2   9  -3 8790.53 879.519   7
   2   9  -3 7722.94 905.221   3
   9  -2   3 8958.64 1069.80   3
  -9  -2  -3 8137.93 911.112   1
  -9   2   3 8189.07 1111.62   3
  -2  -9  -3 7733.39 1705.76   1
  -2  -9  -3 7322.99 1510.55   6
  -9  -2  -3 6577.69 878.868   6
   2   9   3 6346.84 1243.50   1
   9   2   3 9174.04 966.596   3
   2  -9  -3 6519.83 1129.47   6
  -9   2  -3 8714.95 949.150   5
  -9   2   3 7267.97 817.462   5
  -9  -2  -3 8670.82 702.642   5
  -9  -2   3 7362.82 790.689   5
   2   9   3 7032.32 694.706   5
  -2  -9   3 8858.49 1033.40   1
  -2   9   3 6741.98 1493.19   5
  -2  -9   3 8032.71 1126.97   5
   9   2  -3 8518.65 449.769   2
  -2   9   4 1725.78 736.769   1
  -2   9   4 1395.42 686.731   5
  -2  -9   4 2912.29 727.620   5
  -9   2  -4 1284.46 541.083   5
  -2  -9   4 2349.20 438.988   2
   9  -2  -4 2124.17 410.927   2
  -9   2  -4 2850.15 592.820   4
   2   9   4 1817.50 702.490   1
  -9  -2  -4 2547.04 494.432   4
  -2   9  -4 2803.19 887.024   4
   2   9  -4 2047.28 527.601   4
   2  -9   4 1433.19 445.128   7
   9   2  -4 2920.73 849.758   7
   9  -2  -4 2552.66 986.831   7
   9  -2   4 3051.23 641.931   3
   2   9   4 1681.39 404.923   7
   2   9  -4 2100.45 505.567   7
  -2  -9  -4 3453.91 1234.12   6
  -2   9  -4 2168.57 532.511   1
  -9  -2  -4 2213.75 512.684   6
   2  -9   4 1914.75 534.832   1
   2  -9  -4 1726.02 490.521   2
  -9   2  -4 1959.99 426.679   5
  -2  -9   4 1944.97 475.275   1
  -9   2   4 2422.37 471.790   5
  -9  -2  -4 2603.31 352.785   5
   2   9   4 1930.62 305.184   5
  -9  -2   4 2703.89 487.265   5
  -9   2   4 1926.44 483.883   3
  -2   9  -4 2256.01 652.656   3
   9   2   4 2033.16 468.486   3
   2  -9   4 2329.71 554.478   2
  -2  -9  -4 2386.33 556.711   2
   2  -9  -5 4755.95 793.721   2
   2  -9   5 5105.55 750.569   2
  -2   9  -5 5832.80 1154.05   4
   2   9  -5 5661.40 822.518   4
  -9   2  -5 6022.06 921.551   4
   9   2  -5 5167.49 1168.70   7
   2   9  -5 4758.82 806.198   7
   9  -2   5 6070.12 897.351   3
   9  -2  -5 3823.10 1337.42   7
   2   9   5 5160.64 1064.18   1
   9   2   5 5656.93 797.864   3
  -2  -9  -5 6000.10 1520.33   6
  -9   2   5 5561.62 687.551   5
  -9  -2   5 5899.46 722.623   5
  -2   9   5 4161.70 1236.31   1
  -2  -9   5 5511.21 1043.18   5
  -2  -9  -5 5042.52 777.311   2
  -9   2   6 600.066 220.639   5
  -9  -2   6 556.180 226.943   5
  -2  -9   6 119.617 222.635   5
   2   9  -6-132.621 225.886   7
  -3  -9   0 48378.9 2163.18   2
  -9   3   0 50117.6 2781.28   4
  -9  -3   0 49099.9 2074.72   1
   3   9   0 49221.2 2801.02   1
   3   9   0 50987.5 2379.67   2
   3   9   0 51934.5 1353.06   7
  -3   9   0 35377.4 2885.02   3
   9  -3   0 50481.0 3689.78   3
   9   3   0 48743.8 1995.14   3
  -9   3   0 50205.4 3171.18   3
   9   3   0 48387.4 1886.39   5
  -9   3   0 53233.2 2619.38   5
  -9  -3   0 48262.1 1917.46   5
   3   9   0 47567.8 2251.45   5
  -3   9   0 42984.9 2667.85   1
  -3  -9   0 49287.2 2510.65   5
  -3   9   0 40669.3 2734.03   5
   9   3   0 49208.5 1787.83   2
  -3  -9   0 50180.8 2894.01   1
   9  -3  -1 2630.48 1016.64   2
  -3   9   1 1937.72 629.272   1
   3   9   1 2762.65 701.158   1
  -3  -9  -1 2686.26 534.669   2
  -3   9  -1 1738.27 596.501   5
  -3  -9   1 1947.26 504.464   5
  -3   9   1 1907.77 637.213   5
  -3  -9  -1 2458.26 592.355   5
  -3  -9   1 1922.62 428.402   2
  -9  -3   1 2815.22 511.680   1
   9   3   1 2204.52 366.876   4
  -3  -9  -1 2812.19 772.579   1
   3   9  -1 3390.44 726.366   1
  -9  -3  -1 1874.98 412.709   1
   3   9   1 2516.56 528.497   2
  -9   3  -1 1871.31 526.959   4
   9  -3  -1 3637.33 1365.17   3
   3   9  -1 2912.87 359.287   7
   3   9   1 2278.37 352.279   7
  -3   9  -1 1788.21 544.002   1
   9   3  -1 2282.14 445.945   3
   9   3   1 2717.37 496.189   3
   3  -9  -1 1896.71 471.129   6
   9   3   1 2171.67 396.072   5
   9   3  -1 2320.88 430.930   5
  -9   3   1 2631.78 575.404   5
  -3  -9   1 2645.22 607.457   1
  -9  -3  -1 2270.71 407.110   5
  -3   9  -1 1773.62 535.400   3
  -9  -3   1 2747.34 481.042   5
   9  -3   1 2202.29 696.779   3
   3  -9  -1 2345.46 1014.60   2
   3   9  -1 2382.15 542.522   5
   3   9   1 2185.67 464.098   5
  -9   3   1 3388.90 901.314   3
   3  -9   1 1639.83 578.015   2
  -9   3  -1 2351.50 641.183   3
   3   9  -1 2377.16 594.709   2
   9   3   1 1881.72 390.236   2
   9   3  -1 2618.04 372.280   2
  -3   9   1 2701.13 1034.05   2
  -9   3  -1 2724.97 629.247   5
  -3  -9  -2 19258.3 1451.14   2
  -3   9   2 13514.3 1712.07   1
  -3  -9   2 17730.1 1196.45   2
   3   9  -2 16122.7 1488.52   1
   9   3   2 16146.1 1075.03   4
  -9   3  -2 17522.4 1545.61   4
   3  -9  -2 16610.4 2055.23   2
  -3  -9  -2 16298.3 2254.92   1
   3   9   2 15587.0 1303.08   2
   9  -3  -2 16668.5 2367.14   7
   3  -9   2 14033.5 1470.05   2
   3  -9   2 14115.1 941.506   7
  -9  -3  -2 15951.9 1202.58   1
   3   9  -2 17822.8 1076.53   7
   3   9   2 13193.8 1554.54   1
   3   9   2 17277.4 1057.69   7
   9  -3  -2 18337.3 2064.35   2
   9   3  -2 16908.8 1503.22   3
   9  -3   2 17068.9 1695.06   3
  -3   9  -2 12757.9 1302.54   3
   3   9  -2 13167.8 1779.53   2
  -3   9   2 14583.7 2015.56   2
  -9   3   2 17687.9 2077.76   3
  -3   9  -2 17440.1 1738.76   1
   3  -9  -2 14868.1 1441.97   6
   9   3   2 15997.7 1215.58   3
  -9   3  -2 18712.4 1688.02   5
   9   3  -2 14213.3 1086.41   5
  -9   3   2 16551.7 1341.80   5
  -9  -3  -2 15989.9 1021.49   5
  -9  -3   2 16420.6 1169.05   5
  -3  -9   2 16898.1 1451.07   1
   3   9   2 16142.5 1115.27   5
  -3   9  -2 13332.8 1667.49   5
  -3  -9   2 15500.9 1435.53   5
  -3   9   2 14390.1 1741.38   5
  -3  -9  -2 14694.2 1597.45   5
   9   3   2 14679.1 1125.21   2
   9   3  -2 16410.1 799.832   2
  -9   3   3 1731.11 427.712   5
   3  -9   3 1017.33 316.270   7
   3   9   3 1214.34 267.525   5
  -3   9   3 773.409 377.616   5
  -3  -9   3 1920.88 357.598   2
   9   3  -3 1746.21 181.867   2
   3   9   3 1540.16 545.829   1
  -3   9   3 1038.66 474.823   1
  -9  -3  -3 1345.86 430.026   1
  -9   3  -3 1318.23 452.053   4
   3   9  -3 2216.83 447.720   7
   9   3  -3 1635.99 592.667   7
   9  -3  -3 1844.58 1030.10   7
  -3  -9   3 1788.61 468.901   1
   3   9   3 1757.72 370.299   7
   3  -9  -3 2060.98 483.030   7
  -3  -9  -3 1880.79 858.497   6
  -3  -9  -3 2148.29 494.124   2
  -9  -3  -3 1516.24 446.802   6
   3  -9  -3 1332.23 486.442   6
   3  -9  -3 1784.68 614.296   2
  -9  -3  -3 1759.38 327.740   5
   3   9  -3 1438.40 381.375   3
  -9  -3   3 1803.69 401.503   5
   9  -3   3 1606.17 525.062   3
  -9   3   3 1558.59 616.100   3
  -3   9  -3 1064.51 436.064   3
   9  -3  -3 1416.59 634.137   2
   9   3   3 1318.34 385.072   3
   3  -9   3 1817.42 524.026   2
  -3  -9   3 2424.44 599.263   5
   9   3  -3 1704.74 455.397   2
  -3   9  -3 1680.54 507.635   1
  -9   3  -3 2027.99 575.965   5
  -3  -9   4 24452.6 1003.21   2
  -3   9   4 23572.9 2581.06   1
   3  -9  -4 25471.9 2007.19   2
  -3   9  -4 22063.3 1601.13   1
  -3   9  -4 24172.7 2689.05   4
   3   9  -4 24461.8 1703.65   4
  -9   3  -4 24856.8 1911.87   4
   9  -3  -4 25769.7 1628.10   2
   9   3  -4 27272.4 2441.13   7
   9  -3  -4 22228.0 3042.94   7
   3  -9   4 15781.9 1285.61   7
   3   9   4 21741.2 1445.56   7
   3  -9   4 23998.2 1772.72   2
   3   9  -4 23765.3 1652.96   7
   3   9   4 22890.4 2012.60   1
   3  -9  -4 25583.9 2014.94   7
   9  -3   4 25966.7 1938.48   3
  -9   3   4 21682.9 2119.89   3
  -3  -9  -4 23063.8 2972.90   6
  -3   9  -4 21532.5 2127.51   3
  -9  -3  -4 22609.1 1744.93   6
   9   3   4 26785.3 1675.49   3
  -9   3  -4 27136.2 1864.10   5
  -9   3   4 27233.9 1586.72   5
  -9  -3  -4 25473.0 1094.75   5
  -9  -3   4 26099.1 1507.62   5
  -3   9   4 17619.7 1972.07   5
  -3  -9   4 25031.7 1935.49   5
  -3  -9  -4 26013.9 1727.08   2
  -9   3  -4 13823.4 1583.59   5
  -9   3   5 906.006 285.610   5
  -9  -3   5 791.178 261.714   5
  -3  -9   5 730.100 327.553   5
   3   9   5 603.951 335.158   1
  -3   9   5 766.379 424.743   1
  -3   9  -5 385.915 268.377   4
   3   9  -5 907.377 321.511   4
  -9   3  -5 1181.62 469.903   4
   9   3  -5 1055.86 463.564   7
   9  -3  -5 1407.41 757.827   7
   3   9  -5 921.663 377.130   7
  -3  -9  -5 712.164 295.547   2
   3  -9  -5 638.943 354.506   2
   9  -3   5 704.739 396.453   3
   9   3   5 1080.62 387.900   3
   3  -9   5 1078.70 398.046   2
   3   9  -6 4332.86 865.716   7
  -9  -3   6 4130.84 621.607   5
   4  -9   0 2370.84 421.518   6
   9   4   0 2036.74 372.680   2
  -4  -9   0 2001.17 430.845   2
   4   9   0 1666.54 419.975   5
  -4   9   0 2548.28 653.600   5
   9   4   0 2000.94 306.135   4
  -9  -4   0 2575.60 484.433   1
   9   4   0 1993.57 402.467   3
   9   4   0 2532.70 439.032   5
   9  -4   0 2345.32 997.962   3
  -4   9   0 1639.95 573.281   3
  -9  -4   0 2382.89 434.440   5
   4   9   0 2238.15 475.742   2
   4   9   0 2446.54 622.583   1
  -9   4   0 2435.37 915.555   3
   4  -9   0 1418.99 582.188   2
  -4  -9   0 2835.39 676.915   1
  -4  -9   0 2381.90 531.905   5
  -9   4   0 2609.15 646.840   5
  -4   9   0 1842.93 561.340   1
  -4   9   1 698.275 403.096   2
  -9  -4  -1 1572.26 337.587   5
  -9  -4   1 1164.93 314.496   5
   4   9   1 881.950 292.602   5
   4   9  -1 1226.96 393.459   5
  -4  -9  -1 1704.13 574.512   1
  -4  -9   1 1292.07 391.610   5
  -4  -9  -1 1994.90 495.960   5
  -4   9  -1 983.843 434.929   5
  -4   9   1 847.282 436.227   5
  -4   9   1 936.847 443.680   1
  -9   4  -1 1608.46 605.093   4
   9   4   1 976.098 239.070   4
   4  -9   1 904.506 195.890   7
   4  -9  -1 1180.66 172.197   7
   4   9  -1 1166.37 266.510   7
  -4  -9   1 1156.14 408.589   1
  -9   4   1 1226.12 230.062   6
   9   4   1 1580.91 353.455   2
   4  -9  -1 1084.68 326.390   6
  -4  -9  -1 1133.47 352.225   2
   9   4  -1 1073.51 237.993   2
  -4  -9   1 1343.13 339.236   2
  -4   9  -1 941.436 373.436   1
  -4   9   1 701.309 402.446   3
   4   9  -1 1027.72 387.288   1
  -9  -4   1 1219.33 363.917   1
   9  -4   1 496.014 464.892   3
  -4   9  -1 1335.13 484.221   3
   4   9   1 1102.26 351.371   2
   4  -9  -1 547.506 410.595   2
  -9   4   1 941.565 599.909   3
   9   4  -1 1189.50 311.371   3
  -9   4  -1 1670.10 617.168   3
   9   4   1 1104.69 302.718   3
   4   9  -1 1262.49 401.371   2
   4  -9   1 1135.10 460.021   2
   4   9   1 1367.77 484.193   1
  -9  -4  -1 1014.45 318.617   1
   9  -4  -1 1777.03 814.416   2
  -9   4  -1 1322.01 506.994   5
  -9   4   1 1110.81 402.599   5
   9   4   1 1359.28 310.356   5
   9   4  -1 1366.60 337.719   5
   4   9   2 418.070 196.369   5
  -9  -4  -2 533.576 208.071   5
  -9  -4   2 464.419 228.852   5
  -4  -9   2 468.207 245.134   5
  -4  -9  -2 464.764 266.733   5
  -4   9   2 313.871 256.416   5
  -9  -4  -2 733.008 305.635   1
  -9   4  -2 277.378 277.682   4
   9   4   2 332.798 148.652   4
  -4   9  -2 627.710 310.655   1
   9   4  -2 345.610 281.106   7
  -4   9   2 148.443 327.285   1
  -4  -9   2 1013.31 368.889   1
  -4  -9  -2 244.893 300.324   1
   9  -4  -2 634.141 410.807   7
   4   9  -2 698.445 224.880   7
   4  -9   2 320.446 169.093   7
   4  -9  -2 476.018 184.430   7
   4   9   2 389.655 225.304   7
  -4  -9  -2 847.916 320.020   2
   4   9  -2 513.453 280.231   1
  -9   4   2 268.860 165.676   6
   4  -9  -2 423.349 271.692   6
  -4  -9   2 333.005 170.597   2
   9   4  -2 357.199 120.464   2
   4  -9  -2 977.310 588.071   2
   9  -4   2-118.949 315.387   3
   9   4  -2 418.958 244.888   3
  -4   9  -2 447.860 245.003   3
  -9   4   2 893.413 516.090   3
   9   4   2 490.767 243.801   3
   4  -9   2 572.223 338.246   2
   9  -4  -2 330.139 318.668   2
   4   9  -2 509.421 302.218   2
   4   9   2 410.747 291.826   1
  -9   4  -2 399.565 333.373   5
   9   4   2 203.134 110.458   5
  -9   4   2 466.748 250.236   5
   4   9   3 1142.16 457.439   1
   4   9   3 1014.55 252.809   5
  -9  -4  -3 922.867 231.898   5
  -9  -4   3 965.195 312.760   5
  -4   9  -3 1064.05 426.238   1
  -4  -9   3 1561.50 466.040   5
  -4   9   3 1467.90 515.374   5
  -4  -9  -3 939.753 501.754   5
   9   4  -3 1032.42 133.859   2
  -9   4  -3 967.527 415.672   4
  -9   4  -3 1484.58 402.474   1
  -9  -4  -3 1351.32 428.954   1
   9   4  -3 1155.48 477.751   7
   9  -4  -3 1206.45 653.592   7
  -4   9   3 590.899 459.388   1
   4  -9   3 478.656 234.733   7
   4   9  -3 1041.58 324.722   7
   4   9   3 1053.03 335.619   7
   4  -9  -3 1003.98 334.584   7
  -4  -9  -3 833.860 308.931   2
  -4  -9   3 1257.31 251.865   2
  -9   4   3 913.637 309.921   6
   4  -9  -3 1084.86 528.897   2
   4   9  -3 606.902 201.302   3
   9  -4   3 1555.52 607.843   3
  -9   4   3 1463.48 736.231   3
  -4   9  -3 670.835 376.394   3
   9  -4  -3 1221.08 629.924   2
   9   4   3 1182.36 340.570   3
   4  -9   3 649.685 325.404   2
   9   4  -3 794.315 311.934   2
  -9   4  -3 1400.13 546.600   5
  -9   4   3 1293.90 400.043   5
  -9   4   4 1407.42 393.182   5
   4   9   4 1183.21 436.836   1
  -9  -4   4 1169.27 336.486   5
  -4  -9   4 1282.42 435.615   5
  -4   9   4 706.203 426.021   5
  -4   9  -4 2274.50 923.039   4
   4   9  -4 1191.58 310.230   4
  -9   4  -4 1359.55 509.693   4
   9   4  -4 1132.50 493.107   7
   9  -4  -4 1437.19 817.248   7
   4   9   4 444.342 229.964   7
   4   9  -4 1308.26 389.283   7
   4  -9  -4 850.099 373.612   7
  -4  -9  -4 894.604 320.634   2
  -4  -9  -4 807.359 734.983   6
  -9  -4  -4 721.807 356.600   6
   4  -9  -4 1077.30 449.271   2
  -4   9  -4 1131.67 391.625   1
   9  -4  -4 550.415 183.015   2
   9  -4   4 1847.69 627.682   3
  -9   4   4-128.228 365.799   3
  -4   9   4 794.965 512.122   1
  -9  -4  -4 1179.40 246.569   5
   9   4   4 1035.35 328.018   3
   4  -9   4 861.987 408.458   2
  -9   4  -4 1207.80 525.839   5
  -9   4   5 614.591 246.199   5
  -9  -4   5 322.495 199.068   5
  -4  -9   5 839.177 376.829   5
  -4   9   5 153.815 314.698   1
  -4   9  -5 207.467 354.598   4
   9  -4  -5-517.582 563.784   7
   4   9  -5 290.481 253.549   7
   4  -9  -5 336.588 241.011   7
  -9  -4  -5 416.351 248.304   6
   4  -9  -5 418.310 204.961   2
   9  -4   5 658.916 370.527   3
   4  -9   5 354.268 216.980   2
   4   9   5 301.542 174.453   1
   9   5   0 15449.0 1007.49   2
  -5   9   0 13072.1 1434.08   1
   9   5   0 15864.6 819.514   4
   5   9   0 16988.0 1515.28   1
   5   9   0 15891.0 1212.33   2
  -9  -5   0 15636.3 1242.21   1
   5  -9   0 10718.8 1329.91   2
   5  -9   0 11317.8 628.277   7
  -5   9   0 11405.7 1344.90   3
  -9   5   0 14111.6 2224.52   3
   9  -5   0 17027.4 2612.35   2
   5  -9   0 13364.9 829.565   6
   9   5   0 16263.6 1126.82   3
  -9   5   0 16046.2 1756.83   5
   9   5   0 15269.8 1078.51   5
   5   9   0 14641.2 1158.28   5
  -9  -5   0 15812.2 1120.69   5
  -5  -9   0 16368.8 1325.46   5
  -5   9   0 11796.1 1410.93   5
  -5  -9   0 16540.5 1166.29   2
   9   5   1 26194.9 1415.54   2
   9   5  -1 23741.7 1127.05   2
   5   9  -1 25330.8 1832.11   1
  -9   5  -1 20427.9 2292.36   4
  -5   9   1 19105.4 1882.85   1
   9   5   1 25358.1 1190.83   4
   5   9   1 24090.0 1807.18   1
   5   9   1 25491.4 1568.55   2
   5  -9  -1 14106.1 1703.92   2
   5   9  -1 25269.6 1589.34   2
   5   9  -1 26729.2 1397.48   7
   5  -9   1 20291.7 1735.27   2
   5  -9  -1 19150.5 946.027   7
   9  -5   1 28258.8 3137.07   3
  -9  -5  -1 24808.5 1592.03   1
   5  -9   1 23438.3 1048.90   7
  -5   9  -1 18330.8 1579.12   3
   9  -5  -1 26212.3 2497.52   2
  -9   5   1 22512.3 3037.23   3
   9   5  -1 25430.3 1342.31   3
   5  -9  -1 21812.2 1279.39   6
   9   5   1 25837.5 1478.51   3
  -9   5  -1 27037.1 2496.61   5
  -9   5   1 27010.2 2112.20   5
   9   5   1 23847.7 1280.60   5
   5   9   1 22780.5 1358.90   5
  -9  -5  -1 24851.4 1360.40   5
  -9  -5   1 24503.0 1449.37   5
  -5  -9   1 24553.6 1639.22   5
  -5  -9  -1 25073.8 1650.48   5
  -5   9  -1 21548.6 1700.67   1
  -5   9   1 19263.4 1843.12   5
  -5  -9  -1 25660.6 1528.01   2
  -5  -9   1 25682.4 1361.20   2
  -5   9   2 2698.98 718.987   5
   9   5  -2 4021.93 410.173   2
   9   5   2 3185.00 478.946   4
   5   9   2 3489.25 697.538   1
   5   9   2 2934.14 516.041   4
  -9   5  -2 2354.60 771.982   4
   9   5  -2 3455.52 761.697   7
   5   9  -2 3730.75 552.045   7
   5  -9  -2 2922.05 468.829   7
   5  -9   2 3572.14 738.231   2
   5  -9   2 3182.57 451.775   7
   5   9   2 2939.38 595.661   7
   9  -5  -2 3137.48 875.739   7
   9   5  -2 3957.48 573.459   3
  -9   5   2 3158.83 473.376   6
  -9  -5  -2 3595.57 652.428   1
   9   5   2 4104.52 620.586   3
   9   5   2 3589.73 472.739   5
  -9   5   2 4355.55 804.228   5
  -9   5  -2 3758.31 854.139   1
  -5   9   2 2260.76 693.176   1
  -5   9  -2 2710.62 562.436   1
   5   9   2 3374.13 488.304   5
   9  -5   2 4112.95 1104.57   3
   5  -9  -2 2866.04 1027.74   2
  -9  -5   2 3538.48 569.734   5
  -9  -5  -2 5782.77 633.529   5
  -9   5   2 3754.54 1212.29   3
  -5   9  -2 2395.27 611.843   3
  -5  -9   2 3322.18 619.277   5
   9  -5  -2 2555.72 720.977   2
  -5  -9  -2 3306.66 617.440   5
   5   9  -2 2977.78 631.773   2
  -5  -9  -2 4631.14 679.250   2
  -5  -9   2 3477.83 452.682   2
  -9   5  -3 13144.5 1063.56   1
  -9   5  -3 17741.0 1991.82   4
   5  -9  -3 16395.2 2132.29   2
  -5   9   3 14641.4 1856.23   1
   5   9   3 18706.4 1538.62   1
   9  -5  -3 15553.7 2082.11   2
   9   5  -3 18205.2 1750.35   7
   9  -5  -3 12075.7 1700.31   7
   9   5  -3 20252.0 2226.88   3
   5   9  -3 18616.9 1367.72   7
   5   9  -3 13611.0 1009.42   3
   5  -9   3 14743.6 1071.27   7
   9  -5   3 20191.7 2248.61   3
   5  -9  -3 16279.5 1291.78   7
   5  -9   3 16555.5 1615.52   2
   5   9   3 16570.5 1398.60   7
  -5   9  -3 16766.4 1396.00   1
   9   5  -3 9598.57 987.445   2
  -9   5   3 14786.0 1163.84   6
   9   5   3 17735.6 1334.08   3
  -9   5   3 18681.2 1541.70   5
   5   9  -3 17146.7 747.964   3
   5   9   3 17634.6 991.420   5
  -9  -5  -3 16534.9 1662.47   1
  -9  -5   3 19137.0 1326.56   5
  -9  -5  -3 19683.0 1100.88   5
  -5  -9   3 19266.8 1527.65   5
  -5  -9   3 18960.6 871.875   2
  -5  -9  -3 18189.7 1402.47   2
  -5  -9  -3 17162.5 1638.70   5
   5  -9  -4 9245.45 1380.95   2
  -5   9  -4 10340.9 1857.25   4
  -9   5  -4 9674.00 1466.65   4
  -5   9   4 7403.83 1344.60   1
   9  -5  -4 8012.56 1168.58   2
   5   9   4 8844.60 1021.94   1
   9   5  -4 8749.94 1263.98   7
   9  -5  -4 6334.66 1324.02   7
   5   9  -4 8315.63 1004.63   7
   9  -5   4 9466.92 1480.60   3
   5  -9  -4 6963.99 963.316   7
   5  -9   4 8938.27 1214.52   2
  -9  -5  -4 8458.89 1220.91   6
  -5  -9  -4 7727.58 1711.68   6
  -9   5  -4 7279.55 1427.60   5
   9   5   4 8484.37 954.583   3
  -5   9   4 8077.21 1020.42   5
  -9   5   4 8766.37 983.936   5
  -9  -5   4 9714.32 966.092   5
  -5  -9   4 8543.70 1056.18   5
   5  -9  -5 8851.71 1174.75   2
   5   9   5 8500.26 942.270   1
   5   9  -5 9852.79 1185.79   7
   9  -5   5 9717.22 1493.62   3
   5  -9  -5 8528.45 1179.11   7
   5  -9   5 7933.33 1129.97   2
   9  -5  -5 6286.38 1447.30   7
  -9  -5  -5 8194.33 1183.05   6
  -9   5  -5 7633.42 1330.07   5
  -9   5   5 9461.06 944.802   5
  -9  -5   5 9763.24 982.196   5
  -5  -9   5 9523.90 1135.89   5
   9   6   0 14599.4 1003.05   2
   6   9   0 17078.1 1485.03   1
  -6   9   0 11622.4 1389.75   1
   9   6   0 14700.4 789.571   4
   6   9   0 14246.0 1124.96   2
   6  -9   0 12860.8 1400.27   2
   9  -6   0 18850.0 2329.26   2
   9   6   0 15788.2 1104.61   3
  -9  -6   0 16089.4 1159.66   5
  -6  -9   0 14850.4 1242.05   5
  -6  -9   0 15945.3 1126.27   2
  -6   9  -1 11556.2 1238.86   1
   6   9  -1 14319.6 1364.02   1
   9   6   1 14235.6 1056.79   2
   9   6  -1 13004.6 863.458   2
   9   6  -1 13923.9 578.128   4
   6   9   1 16052.1 1427.74   1
   9   6   1 12990.6 860.777   4
  -6   9   1 10346.8 1449.05   1
   6   9   1 13784.8 1135.62   2
   6   9   1 14212.0 1037.68   4
   6   9  -1 13616.2 1108.84   2
   6  -9  -1 9867.77 1338.21   2
   6   9  -1 15011.6 1139.16   7
   6  -9  -1 10392.6 743.959   7
   9  -6   1 15936.6 2707.45   3
   6  -9   1 12691.8 1368.55   2
   9  -6  -1 12629.5 1573.38   2
   6  -9   1 14064.7 913.480   7
  -9  -6  -1 13723.1 1244.59   1
   9  -6   1 15960.0 2483.68   2
  -9   6  -1 13927.2 1767.84   1
   9   6  -1 14998.5 1022.56   3
  -9   6   1 14420.9 1678.67   5
   9   6   1 14521.0 1113.85   3
   9   6   1 12920.3 963.785   5
   6   9   1 14402.3 1068.22   5
  -9  -6   1 14437.1 1128.56   5
  -9  -6  -1 14994.5 1085.84   5
  -6  -9   1 14125.1 1228.95   5
  -6  -9  -1 14146.7 1211.11   5
  -6  -9  -1 15430.9 1164.30   2
  -6  -9   1 13997.4 982.792   2
  -9   6  -2 12023.1 1890.31   4
   6   9   2 13497.6 1279.20   1
   9   6  -2 13116.8 771.318   2
   9   6   2 12181.0 926.003   4
  -6   9   2 9631.87 1465.04   1
   6  -9  -2 7482.78 1383.49   2
  -9   6  -2 11852.6 1392.03   1
   9   6  -2 11333.7 1307.11   7
   9  -6  -2 7977.20 1145.89   7
   9  -6  -2 11457.4 1474.52   2
   6   9  -2 14593.0 1178.29   7
   6   9  -2 12063.9 1153.69   2
   9  -6   2 11443.2 2074.31   3
   6  -9  -2 9629.18 857.061   7
   6  -9   2 12577.6 1444.98   2
   6  -9   2 10931.4 872.180   7
   9   6  -2 14086.9 996.370   3
  -9  -6  -2 12448.4 1278.11   1
  -9   6   2 14087.2 1534.93   5
   9   6   2 12674.6 1093.10   3
   9   6   2 12047.2 879.484   5
   6   9  -2 12443.1 822.335   3
   6   9   2 12893.1 950.778   5
  -6   9  -2 10340.3 1060.36   1
  -9  -6   2 13694.1 1128.71   5
  -9  -6  -2 13243.3 985.220   5
  -6  -9   2 13848.6 1253.72   5
  -6  -9  -2 11451.6 1108.05   5
  -6  -9   2 14002.2 874.696   2
  -6  -9  -2 12807.0 1123.63   2
  -9   6  -3 8434.63 820.253   1
  -6   9  -3 11593.4 1756.03   4
   6   9  -3 10099.0 825.277   4
  -9   6  -3 10863.1 1784.45   4
   6   9   3 11660.8 1148.31   1
   6  -9  -3 10136.3 1794.57   2
  -6   9   3 8154.51 1414.58   1
   9  -6  -3 8500.03 1469.08   2
   9   6  -3 10739.9 1307.35   7
   9  -6  -3 7416.83 1188.50   7
   6   9  -3 11318.3 1110.93   7
   9  -6   3 10769.6 1912.10   3
   6  -9  -3 8313.71 913.069   7
   6  -9   3 7133.17 758.401   7
   6   9   3 8050.64 1081.24   7
   6  -9   3 10409.3 1358.34   2
  -6   9  -3 8643.62 896.620   1
   9   6   3 8550.92 696.930   5
   9   6   3 10818.3 1053.57   3
  -9   6   3 11982.4 1317.89   5
   6   9   3 8865.34 708.434   5
  -9  -6   3 11875.2 1081.22   5
  -9  -6  -3 10357.9 837.530   5
  -9  -6  -3 9109.28 1304.80   1
  -6  -9   3 10962.1 1150.57   5
  -6  -9  -3 10478.4 1145.97   5
  -6   9  -4 10075.5 1970.83   4
   6  -9  -4 9377.38 1493.48   2
  -9   6  -4 9831.01 1624.60   4
   6   9   4 8332.98 932.375   1
   9  -6  -4 8696.83 1327.80   2
  -6   9   4 6063.31 1219.91   1
   9   6  -4 8181.12 1189.78   7
   9  -6  -4 5910.42 1132.19   7
   6   9  -4 7980.69 1009.40   7
   9  -6   4 7969.87 1578.00   3
   6  -9  -4 7577.92 985.581   7
   6  -9   4 7223.15 1198.39   2
  -6  -9  -4 9516.80 1900.39   6
  -9  -6  -4 6776.85 1176.95   6
  -6   9   4 9299.51 1139.46   5
   9   6   4 7901.11 934.556   3
  -9   6   4 9500.31 1081.55   5
  -9  -6   4 9428.08 981.428   5
  -6  -9   4 9749.65 1101.61   5
   9  -6  -5 3470.38 947.097   7
   6   9  -5 6145.96 970.852   7
   6  -9  -5 3719.61 809.639   2
  -9   6   5 5420.69 742.337   5
   6  -9   5 4797.67 979.748   2
   7   9   0 5657.79 850.355   1
   9   7   0 5255.86 617.675   2
  -7   9   0 4323.98 883.384   1
   9   7   0 4914.93 481.311   4
   7   9   0 5602.27 712.890   2
   7   9   0 4765.34 541.329   4
   7  -9   0 4871.61 855.220   2
   9  -7   0 6100.67 1145.42   2
  -9   7   0 5886.82 1280.30   1
   9   7   0 5575.93 663.951   3
  -9  -7   0 5685.95 715.312   5
  -7  -9   0 6037.42 782.396   5
  -7   9  -1 21100.2 1712.34   1
   7   9   1 28841.8 1859.98   1
   9   7  -1 27586.1 1310.01   2
   9   7  -1 26059.5 844.419   4
   9   7   1 25139.4 1220.10   4
   7   9   1 25322.8 1341.55   4
  -7   9   1 20863.8 2103.58   1
   7   9  -1 26569.9 1490.68   2
   7  -9  -1 20847.3 1867.13   2
   7   9  -1 30023.3 1728.51   7
   7  -9  -1 20127.1 1138.41   7
  -9   7  -1 26152.8 2420.99   1
   9  -7  -1 24159.8 2047.09   2
   7  -9   1 24934.3 1973.27   2
   9  -7   1 32033.8 3304.70   2
   9   7  -1 26265.6 1367.11   3
  -9   7   1 25452.2 2401.63   5
   9   7   1 27112.6 1549.26   3
   7   9  -1 26230.1 1351.24   3
  -9  -7   1 27872.6 1612.45   5
  -9  -7  -1 29014.5 1549.70   5
  -7  -9   1 29299.9 1759.92   5
  -7  -9  -1 27073.7 1643.13   5
   7   9   2 12769.0 1207.38   1
  -9   7  -2 11740.1 2055.64   4
   9   7   2 10579.7 875.958   4
  -9   7  -2 9859.66 1168.87   1
   9   7  -2 12859.9 831.724   2
   7  -9  -2 8101.95 1306.45   2
  -7   9   2 8655.96 1434.73   1
   9  -7  -2 9053.65 1296.06   2
   9   7  -2 12295.0 1327.02   7
   7   9  -2 12689.4 1086.90   2
   7   9  -2 12803.1 1167.37   7
   7  -9  -2 8460.93 800.495   7
   7  -9   2 10656.8 915.107   7
   7  -9   2 11884.8 1471.69   2
   9  -7  -2 8406.19 1059.24   7
   9  -7   2 13988.2 2365.72   2
   9   7  -2 11763.2 879.506   3
  -9   7   2 12295.8 1544.62   5
   9   7   2 13062.1 1127.60   3
   7   9  -2 11846.7 818.208   3
   9   7   2 10372.1 831.078   5
   7   9   2 10592.5 868.732   5
  -9  -7   2 12219.1 1112.78   5
  -9  -7  -2 12277.6 979.660   5
  -7  -9   2 13871.5 1258.65   5
  -7   9  -2 9566.30 1010.33   1
  -7  -9  -2 12390.6 1115.18   5
   7   9   3 22123.4 1524.52   1
  -7   9  -3 23297.7 2522.27   4
  -9   7  -3 21822.5 2709.82   4
   7  -9  -3 18147.4 2476.06   2
   9  -7  -3 14783.6 1905.54   2
  -7   9   3 16701.6 2038.08   1
   9   7  -3 20637.4 1765.71   7
   9  -7  -3 13099.8 1399.83   7
   7   9  -3 22264.2 1601.39   7
   9  -7   3 24523.9 3140.03   3
   7  -9  -3 13545.2 1145.75   7
   7  -9   3 22096.3 2141.82   2
   9  -7   3 22730.1 2963.61   2
  -7   9  -3 16790.3 1169.78   1
  -7   9   3 18805.7 1914.80   5
  -9   7   3 20943.1 1870.76   5
   9   7   3 21631.7 1505.24   3
  -9  -7   3 24015.9 1569.15   5
  -9  -7  -3 21762.8 1272.85   5
  -7  -9   3 22611.2 1629.81   5
  -7  -9  -3 20429.4 1500.71   5
  -9   7  -3 15436.3 1053.13   1
   7   9   4 3300.05 561.276   1
   7   9  -4 3851.79 719.643   7
   7  -9  -4 2990.86 601.673   7
   9   7  -4 3276.60 753.816   7
   9  -7  -4 1923.02 599.594   7
  -9  -7  -4 2649.74 834.331   6
  -7   9   4 3410.49 723.786   5
  -9   7   4 3576.42 712.737   5
   7  -9  -4 2837.90 885.085   2
   9  -7   4 4439.19 1278.35   3
   9  -7  -4 3057.21 903.151   2
  -9  -7   4 4292.11 689.883   5
  -7  -9   4 2946.73 616.788   5
   7  -9   4 3255.50 907.591   2
   9  -7  -5 7114.00 1176.56   7
  -9   7   5 10661.5 1087.36   5
  -9  -8   0 706.893 261.028   5
  -8  -9   0 429.198 243.942   5
   9   8   0 546.280 173.882   4
   8   9   0 595.909 202.886   4
   9   8   0 634.103 252.350   2
   9   8   0 833.193 285.058   3
   8  -9   0 1068.92 453.562   2
   8   9   0 443.559 195.248   3
  -8   9   0 544.998 363.804   1
   9  -8   0 936.386 441.044   2
  -9   8   0 373.605 439.904   1
  -9   8  -1 2155.81 632.792   1
   9   8  -1 3051.93 456.473   2
   9   8   1 2673.22 416.824   4
   8   9   1 2408.06 418.155   4
   8   9  -1 2852.83 479.761   2
  -8   9   1 2048.45 739.043   1
   8   9  -1 3221.94 617.530   7
   9  -8  -1 2484.50 505.498   7
   8  -9  -1 1974.05 379.209   7
  -8   9  -1 2194.59 574.268   1
   8  -9   1 3551.04 780.975   2
   9   8  -1 2797.50 447.723   3
   9   8   1 3136.57 550.118   3
   8   9  -1 2737.90 451.545   3
   8   9   1 2790.47 523.490   3
  -9  -8   1 2948.85 560.931   5
  -9  -8  -1 3190.96 523.824   5
   8  -9  -1 2747.75 662.036   2
  -8  -9   1 3195.08 587.643   5
  -8  -9  -1 2837.34 546.062   5
   9  -8  -1 3155.49 696.691   2
  -9   8   1 3334.51 977.660   1
   9  -8   1 2189.46 718.417   2
  -9  -8   2 943.297 338.362   5
  -9  -8  -2 1122.65 332.884   5
  -8  -9   2 1181.02 366.281   5
  -8  -9  -2 1182.02 330.743   5
  -9   8  -2 940.907 339.963   1
  -9   8  -2 874.809 547.189   4
  -9   8   2 872.790 508.579   1
   9   8  -2 1079.92 395.224   7
   8   9  -2 1392.45 406.903   7
   9  -8  -2 1387.93 429.652   7
   8  -9  -2 893.678 268.087   7
   8   9   2 1159.51 376.215   1
  -8   9   2 1137.03 585.228   1
   8  -9  -2 929.917 465.630   2
   9  -8  -2 630.625 354.854   2
   9   8  -2 1047.16 281.983   3
   8   9  -2 1046.05 268.894   3
   9   8   2 1006.31 338.350   3
  -8   9  -2 1252.52 410.274   1
   8   9   2 1128.01 348.517   3
   8  -9   2 1117.09 524.740   2
   9  -8   2 1729.59 909.498   2
  -9   8   2 667.213 397.515   5
   8   9   3 2845.10 548.960   1
  -8  -9  -3 2079.39 482.428   5
  -8   9  -3 3098.49 895.917   4
  -9   8  -3 3000.98 1087.94   4
   8   9  -3 2731.32 607.171   7
   9   8  -3 2846.02 672.245   7
  -9   8   3 2900.64 1033.11   1
   9  -8  -3 1613.83 459.981   7
   8  -9  -3 1836.21 427.657   7
  -9   8   3 3601.40 823.486   5
   9   8   3 2946.29 565.067   3
   8   9   3 2763.64 560.793   3
  -8   9   3 2068.80 778.827   1
   8  -9  -3 3299.92 953.681   2
   9  -8  -3 1210.66 558.007   2
  -9  -8   3 3341.18 620.168   5
  -8  -9   3 2666.08 578.959   5
  -9  -8  -3 2368.68 446.503   5
   8  -9   3 2317.20 820.231   2
  -8   9   3 2431.50 711.001   5
   9  -8   3 2145.23 895.426   2
   9   8  -4 724.312 333.573   7
   8   9  -4 533.645 239.478   7
   9  -8  -4 91.8007 129.573   7
   8   9   4 311.797 168.834   1
   8  -9  -4-11.2629 535.949   2
   9  -8  -4-68.3790 503.336   2
  -8   9   4 414.219 291.392   5
  -9   8   4 484.124 296.334   5
   9   9   0 56352.9 2227.41   3
  -9  -9   0 58039.9 2448.78   5
  -9  -9   1-139.850 146.369   5
  -9  -9  -1 55.2593 99.0675   5
   9   9  -1-151.105 176.680   7
   9  -9  -1-1.46811 133.132   7
  -9   9  -1-420.745 272.483   1
  -9   9   1 324.709 284.121   1
   9  -9  -1-139.543 187.189   2
   9   9  -1 30.0296 135.912   3
   9   9   1 193.876 171.692   3
   9  -9   1 309.890 257.626   2
  -9   9  -2 274.392 204.790   1
  -9  -9   2 1096.23 382.480   5
  -9  -9  -2 203.992 146.612   5
   9   9  -2 209.675 228.240   7
   9  -9  -2-271.483 164.550   7
   9  -9  -2 211.097 231.558   2
   9   9   2 105.594 161.658   3
  -9   9   2-114.162 221.108   1
   9  -9   2-923.432 490.204   2
  -9   9   2 18.2586 247.481   5
  -9  -9  -3 68.1295 171.995   5
   9   9  -3 482.126 276.057   7
   9  -9  -3 181.425 152.863   7
   9  -9  -3 455.626 384.163   2
  -9   9   3-435.505 337.400   5
   9   9  -4 31790.1 2176.11   7
 -10   0   0 925.340 299.488   5
   0  10   0 472.531 381.412   5
   0 -10   0 216.555 322.194   5
   0  10   0 831.164 517.654   1
   0 -10   0 291.096 343.294   1
 -10   0   0 742.142 204.263   4
   0 -10   0 689.314 395.836   2
  10   0   0 547.540 302.791   3
 -10   0   0 1451.45 378.150   3
   0  10   0 260.951 229.504   2
 -10   0  -1 47.4819 101.148   5
 -10   0   1 238.183 195.286   5
   0  10  -1 259.845 296.282   5
   0  10   1 130.222 238.880   5
   0  10  -1 260.300 333.348   1
   0 -10   1 227.248 410.309   5
   0  10   1 149.844 271.831   1
 -10   0   1 104.213 58.3526   4
 -10   0  -1 287.538 158.034   4
   0 -10  -1 489.758 300.022   1
   0 -10  -1 276.032 323.700   2
   0 -10   1 338.277 425.686   2
  10   0  -1-10.9098 266.783   3
  10   0   1 172.233 165.943   3
   0 -10   1 121.917 339.205   1
 -10   0   1 443.448 208.173   3
 -10   0  -1 179.747 108.934   3
   0  10   1 384.753 304.090   2
   0  10  -1 512.022 330.197   2
   0 -10  -2 119075. 4470.24   2
 -10   0  -2 103970. 2929.24   1
   0 -10   2 105942. 4597.32   1
 -10   0  -2 100003. 2854.58   4
   0 -10   2 108537. 5800.60   2
   0  10  -2 92874.8 4141.02   1
  10   0  -2 151196. 8440.85   3
   0  10  -2 84888.1 3421.29   3
  10   0   2 113643. 3630.34   3
 -10   0  -2 102430. 2752.25   6
  10   0  -2 149368. 7728.76   2
 -10   0   2 104006. 2757.66   3
 -10   0  -2 103145. 2869.62   5
   0  10   2 131282. 6731.46   1
 -10   0   2 111582. 3217.51   5
   0  10   2 104784. 4610.63   5
   0 -10   2 98340.1 4968.26   5
 -10   0  -3 41.6606 94.1324   5
 -10   0   3-34.5475 102.400   5
   0  10   3-448.348 297.225   5
   0 -10   3 893.398 502.798   5
 -10   0  -3 130.842 123.519   4
   0  10   3 114.548 341.892   1
   0  10   3 61.3147 61.2538   7
  10   0  -3-505.856 436.357   7
   0 -10   3 73.9600 204.562   1
   0 -10  -3-185.805 341.873   6
 -10   0  -3 81.5794 120.109   6
   0 -10  -3 772.338 362.134   2
   0  10  -3 2.97458 151.716   1
   0 -10   3-159.919 244.829   2
   0  10  -3-17.6182 132.133   3
  10   0   3-234.251 200.579   3
 -10   0   3-0.58482 111.909   3
  10   0  -3 136.986 556.135   2
 -10   0  -3 144.338 117.032   1
 -10   0  -4 438.673 196.780   5
 -10   0   4 215.980 121.190   5
   0 -10   4 1076.73 577.504   5
   0  10  -4 792.531 477.212   4
 -10   0  -4 358.400 222.641   4
   0  10   4 1140.85 858.492   1
  10   0  -4-93.1562 571.968   7
   0 -10   4 1347.97 479.410   1
   0 -10  -4 439.205 413.838   6
   0 -10  -4 401.003 267.343   2
   0 -10   4 69.2016 264.145   2
  10   0   4 371.272 282.488   3
 -10   0   5-0.84449 189.694   5
   0 -10   5-458.836 442.039   5
   0  10  -5 81.0893 172.578   4
   0 -10  -5 255.971 200.514   2
  -1 -10   0 40890.6 2692.99   2
 -10   1   0 35216.5 1528.45   4
  -1 -10   0 31409.2 2819.74   1
   1 -10   0 37562.4 3500.36   2
 -10  -1   0 39102.9 1329.07   4
   1  10   0 39463.8 2729.05   2
  10  -1   0 37930.5 2545.13   3
   1  10   0 31997.0 2729.02   1
   1 -10   0 40165.8 3539.34   1
  10   1   0 37164.4 2051.70   3
  -1  10   0 31637.0 3117.76   2
  -1  10   0 40442.9 3079.14   1
 -10   1   0 36671.7 2029.76   3
 -10   1   0 38196.5 1949.31   5
 -10  -1   0 36220.1 1709.70   3
 -10  -1   0 38595.7 1829.99   5
   1  10   0 36001.3 2559.86   5
  -1  10   0 37253.4 3415.25   5
  -1 -10   0 33764.2 2774.64   5
 -10   1   1 269.624 184.147   5
 -10  -1  -1 92.1368 101.796   5
 -10  -1   1 401.978 191.417   5
  -1  10  -1-16.1024 261.009   2
   1  10  -1-765.066 401.345   5
   1  10   1 1442.01 522.818   5
  -1  10  -1-116.623 294.075   5
  -1  10   1 723.163 566.356   5
  -1 -10   1-46.0830 178.510   5
  -1 -10  -1-29.8673 373.516   5
  -1  10  -1 329.447 450.336   1
   1  10   1-22.9360 190.341   1
 -10   1   1 321.238 136.321   4
  -1 -10  -1 376.744 453.543   1
 -10   1  -1 222.751 134.519   4
 -10  -1  -1 96.3164 65.4986   4
 -10  -1   1 171.635 69.1740   4
  -1 -10   1 198.082 326.899   1
  -1  10   1 339.773 324.615   1
  10   1  -1 84.0997 100.163   5
   1 -10  -1 324.961 361.277   1
 -10  -1  -1 425.915 188.590   1
  -1 -10  -1-55.4956 158.216   2
  -1 -10   1-81.2407 343.493   2
   1 -10  -1-42.0570 208.361   2
   1 -10   1 650.798 481.649   1
  -1  10  -1 385.994 360.285   3
  10  -1  -1 223.522 449.116   3
   1 -10   1-729.561 603.923   2
  10   1  -1 51.3902 260.213   3
  10  -1   1 18.2204 140.014   3
  10   1   1-46.4168 207.208   3
 -10   1   1 118.799 176.920   3
   1  10   1 232.819 225.990   2
 -10   1  -1 475.116 248.921   3
 -10  -1   1-0.67427 89.9642   3
 -10  -1  -1 318.116 215.045   3
  -1  10   1 272.417 322.694   2
   1  10  -1 681.846 512.787   2
   1  10  -1-589.945 382.007   1
 -10   1  -1-41.4186 133.653   5
 -10   1  -2 62566.2 2280.29   1
  -1 -10   2 63229.0 3333.20   1
  -1 -10  -2 65525.2 3101.25   2
   1 -10  -2 69212.6 3740.27   2
 -10   1   2 60324.2 1467.52   4
  -1 -10   2 66701.6 3658.18   2
 -10  -1  -2 58439.8 2250.29   1
 -10   1  -2 64165.8 2436.26   4
   1  10  -2 60953.0 3266.02   1
 -10  -1  -2 64868.7 2221.44   4
   1 -10   2 36455.0 2974.64   2
   1 -10   2 57659.0 3602.59   1
   1  10   2 63301.6 1146.82   7
  -1  10  -2 63043.1 3521.33   1
   1  10  -2 43965.0 2624.04   3
  10   1  -2 67878.5 4760.20   3
  -1  10  -2 46758.7 2404.57   3
  10  -1   2 66233.2 2922.98   3
  10   1   2 68844.6 2717.14   3
   1 -10  -2 57108.8 3055.15   6
 -10   1  -2 61977.9 1773.80   6
   1  10   2 63756.0 4544.48   1
 -10   1   2 61205.1 2465.50   3
 -10   1  -2 66047.7 2485.57   5
 -10  -1   2 59084.2 1899.28   3
 -10   1   2 63878.9 2492.08   5
 -10  -1  -2 64107.9 2188.48   5
 -10  -1   2 65385.0 2434.91   5
  -1  10   2 62023.0 3931.55   1
   1  10   2 59493.7 2896.18   5
  -1  10   2 62258.6 4409.40   5
  -1 -10   2 64502.5 3632.30   5
   1 -10   2 62567.3 4392.55   5
 -10   1   3 105.295 166.904   5
 -10  -1  -3 85.1923 115.318   5
 -10  -1   3 145.673 140.823   5
   1  10   3-58.2456 133.773   5
 -10  -1  -3 172.535 156.453   1
  -1  10   3 374.430 435.395   5
  -1 -10   3 145.425 209.409   5
   1 -10   3 343.171 518.771   5
  -1 -10   3 23.7936 270.049   1
   1 -10   3-795.756 416.822   1
   1  10   3-239.835 363.681   1
 -10   1   3 40.4508 34.1310   4
   1 -10   3 291.427 166.629   7
 -10   1  -3 329.110 192.548   4
 -10  -1  -3 71.9725 106.426   4
 -10   1   3 63.4566 33.7414   4
  10   1  -3 418.290 441.798   7
  10  -1  -3 453.655 344.645   7
   1  10   3 222.690 108.057   7
  -1 -10  -3-64.6592 308.385   6
 -10  -1  -3 272.940 215.289   6
   1 -10  -3-172.407 217.538   6
  -1 -10  -3 224.647 196.870   2
  -1  10   3 347.521 313.950   1
   1 -10  -3 256.256 306.254   2
   1  10  -3 161.372 204.247   1
  -1 -10   3 260.813 299.728   2
   1  10  -3 135.048 109.130   3
  -1  10  -3 66.6033 159.149   3
  10  -1   3 229.024 220.625   3
  -1  10  -3 207.274 223.326   1
   1 -10   3 43.8415 231.347   2
  10   1   3 211.267 183.173   3
 -10   1  -3 416.459 185.206   1
 -10   1   3-123.788 130.740   3
  10  -1  -3 1459.67 724.634   2
 -10  -1   3 28.4164 69.5497   3
  10   1  -3 132.458 303.828   2
 -10   1  -3 194.343 138.604   5
  -1 -10  -4 21459.9 1714.73   2
  -1  10  -4 17221.5 1584.29   1
   1 -10  -4 22344.7 1865.00   2
  -1  10  -4 19995.0 2234.69   4
   1  10  -4 17538.7 1866.28   4
  -1 -10   4 15991.5 1579.13   2
 -10   1  -4 21771.9 1605.14   4
 -10  -1  -4 22478.1 1530.85   4
   1 -10   4 14651.2 1470.18   2
   1 -10   4 15085.8 1649.19   1
  10   1  -4 21920.1 2494.00   7
  10  -1  -4 24804.0 3033.96   7
  10  -1   4 22441.5 1705.84   3
  10   1   4 23221.8 1649.92   3
  -1 -10  -4 20062.0 2363.35   6
   1 -10  -4 18902.0 2064.85   6
   1  10   4 19303.7 2750.16   1
 -10   1  -4 20711.3 1226.54   5
 -10  -1  -4 21011.1 1091.10   5
 -10   1   4 21874.7 1424.57   5
 -10  -1   4 20964.6 1372.72   5
  -1  10   4 21398.3 2716.24   1
  -1 -10   4 21266.9 2241.02   5
 -10   1   5 297.018 184.007   5
 -10  -1   5 112.838 129.689   5
  -1 -10   5-101.492 242.302   5
   1  10   5 532.904 430.991   1
  -1  10  -5 185.089 290.777   4
   1  10  -5-276.805 274.034   4
   1 -10  -5 315.635 244.632   2
 -10  -2   0 12292.4 1074.75   1
  -2 -10   0 14375.8 1404.92   2
  -2 -10   0 12658.6 1703.18   1
 -10   2   0 12883.1 1127.37   4
   2 -10   0 9425.44 1904.73   2
   2  10   0 10298.7 1463.77   1
   2  10   0 13302.9 1450.52   2
  10  -2   0 12441.6 1661.88   3
  10   2   0 12727.7 1139.29   3
 -10   2   0 13363.7 1415.00   3
  10   2   0 11930.0 989.146   5
 -10   2   0 13572.9 1258.94   5
 -10  -2   0 13026.1 1054.66   5
  -2  10   0 11682.9 1472.86   1
   2  10   0 11945.4 1334.89   5
  -2  10   0 11142.0 1660.99   5
  -2 -10   0 12375.3 1529.51   5
  -2  10   0 7339.17 1534.49   2
 -10  -2   1 1708.65 424.848   1
   2 -10   1 1852.66 673.500   1
   2  10   1 1990.12 532.192   5
  -2  10   1 799.486 534.946   5
  -2 -10   1 2283.70 651.953   5
  -2 -10  -1 1348.36 501.273   5
  -2 -10   1 2217.16 661.723   1
   2  10   1 1683.53 662.021   1
 -10   2   1 1980.81 435.551   4
 -10  -2  -1 1761.33 325.537   4
  -2  10  -1 1642.88 599.298   1
 -10   2  -1 1667.55 436.861   4
   2  10  -1 1522.67 194.392   7
  -2  10   1 1604.82 571.544   1
  -2 -10  -1 1520.74 466.390   2
  -2 -10   1 2020.25 545.003   2
 -10  -2  -1 1632.89 366.947   5
  10  -2  -1 2271.38 975.891   3
 -10  -2  -1 1582.09 384.450   1
   2 -10  -1 1934.05 916.138   2
 -10  -2   1 1739.34 407.769   5
  -2  10  -1 1278.92 479.868   3
  10  -2   1 1502.23 548.789   3
  10   2  -1 1401.37 420.306   3
   2 -10   1 805.799 466.832   2
  10   2   1 1595.20 409.132   3
 -10   2   1 1427.53 491.674   3
   2  10   1 1801.02 490.255   2
 -10   2  -1 1742.03 494.333   3
   2  10  -1 1486.53 582.441   1
  10   2   1 1650.27 382.711   2
   2  10  -1 1347.80 501.366   2
 -10   2  -1 1736.06 450.856   5
 -10   2   1 2169.54 495.569   5
  -2 -10  -2 48857.9 2551.49   2
 -10   2   2 47260.9 2015.92   4
  -2 -10   2 45950.2 2515.92   2
   2 -10  -2 45818.9 3318.89   2
   2  10  -2 41866.5 2649.70   1
 -10   2  -2 42758.6 2196.69   4
 -10  -2  -2 46804.7 1852.81   4
 -10  -2  -2 40222.2 1910.66   1
   2 -10   2 30713.8 2382.95   2
   2  10  -2 29224.4 2402.55   3
   2  10   2 47095.5 1255.65   7
  10   2  -2 42771.5 3130.77   3
  -2  10  -2 51904.9 3338.84   1
  -2  10  -2 33329.0 2000.32   3
   2  10  -2 49601.6 1653.53   7
  10  -2   2 49962.9 2722.36   3
  10  -2  -2 58965.7 4218.17   2
   2 -10   2 40223.0 2999.40   1
   2  10   2 42236.3 3273.42   1
   2  10  -2 26381.2 2287.70   2
  10   2   2 45427.0 2156.28   3
   2 -10  -2 41531.1 2419.63   6
 -10   2   2 45378.0 2620.51   3
 -10   2  -2 48577.8 2395.03   5
 -10   2   2 45429.5 2192.14   5
 -10  -2  -2 44195.1 1791.10   5
 -10  -2   2 47369.0 2054.22   5
   2  10   2 41770.8 2112.58   5
  -2  10   2 41519.6 3000.81   1
  -2  10   2 42347.6 3392.48   5
  10   2  -2 44558.0 1461.49   2
  -2 -10   2 43716.6 2773.78   5
  -2 -10   2 44285.3 2646.28   1
  -2 -10  -2 38191.1 3265.29   5
 -10   2   3 1454.28 383.641   5
 -10  -2   3 952.958 326.959   5
   2  10   3 866.902 276.440   5
  -2  10   3 1753.87 871.693   5
  -2 -10   3 999.602 440.294   5
 -10  -2  -3 1129.59 380.529   1
   2  10   3 1472.78 716.250   1
 -10   2  -3 1226.92 389.907   4
 -10  -2  -3 1448.42 368.422   4
  10   2  -3 1346.25 591.652   7
   2 -10   3 919.420 288.467   7
  10  -2  -3 1055.71 660.512   7
   2  10   3 1140.67 270.151   7
   2  10  -3 1507.15 360.939   7
  -2 -10  -3 848.158 505.033   6
 -10  -2  -3 1226.56 382.862   6
   2  10  -3 445.739 288.776   1
   2 -10  -3 972.581 418.189   6
  -2 -10  -3 1593.49 493.828   2
   2 -10   3 1332.61 548.115   1
   2 -10  -3 1792.37 626.218   2
  -2 -10   3 947.818 352.144   2
 -10   2  -3 1119.70 303.801   1
 -10  -2  -3 1581.85 328.079   5
   2  10  -3 1158.86 356.823   3
  10  -2   3 1369.73 491.070   3
  -2  10  -3 1139.70 395.386   3
  10   2   3 1089.57 377.023   3
 -10   2   3 835.054 366.600   3
   2 -10   3 1177.84 445.970   2
  -2  10   3 1261.75 568.726   1
  10  -2  -3 1435.45 634.833   2
  -2  10  -3 1090.80 445.339   1
  10   2  -3 552.614 311.518   2
  10   2  -3 1348.12 199.638   2
 -10   2  -3 1442.48 412.783   5
   2 -10  -4 6550.57 1062.86   2
  -2  10  -4 5569.86 907.555   1
  -2 -10   4 5666.15 713.839   2
  -2  10  -4 7017.85 1430.12   4
   2  10  -4 5341.64 964.891   4
 -10   2  -4 6363.48 928.646   4
 -10  -2  -4 6674.39 827.463   4
   2 -10   4 4846.96 800.002   2
  10   2  -4 6850.09 1331.11   7
   2  10  -4 7058.72 872.416   7
  10  -2  -4 5636.69 1473.20   7
  10  -2   4 6486.61 965.336   3
   2  10   4 5743.38 1271.28   1
  10   2   4 6284.39 857.049   3
  -2 -10  -4 7135.62 1508.41   6
 -10  -2  -4 5622.94 805.185   6
 -10   2  -4 6191.96 767.712   5
 -10   2   4 6585.15 807.638   5
 -10  -2  -4 6727.93 598.923   5
 -10  -2   4 6765.63 790.314   5
  -2  10   4 5105.89 1228.56   1
  -2 -10   4 7087.72 1178.52   5
  -2 -10  -4 6640.96 957.258   2
 -10   2   5 625.390 254.462   5
 -10  -2   5 801.900 276.956   5
  -2 -10   5 616.839 399.578   5
   2  10   5 442.197 400.112   1
  -2  10  -5 888.748 481.259   4
   2  10  -5 722.694 327.091   4
   2  10  -5 772.888 313.337   7
   2 -10  -5 880.601 363.427   2
  -2  10   5 1261.08 623.174   1
 -10  -3   0 618.611 238.549   5
   3  10   0 619.212 296.705   5
  -3 -10   0 666.621 373.249   5
 -10   3   0 775.631 367.912   4
   3  10   0 526.993 115.938   7
  10   3   0 419.989 174.342   2
  -3  10   0 678.644 399.334   1
  -3 -10   0 812.340 321.143   2
 -10  -3   0 506.038 226.671   1
  -3  10   0 713.871 390.121   3
  10  -3   0 742.847 528.503   3
   3 -10   0 1108.26 535.487   2
  10   3   0 598.110 267.489   3
 -10   3   0 1269.90 564.046   3
   3  10   0 405.029 270.192   2
   3  10   0 532.672 374.672   1
  10   3   0 347.634 177.424   5
 -10   3   0 490.501 309.495   5
  -3 -10  -1 9322.86 1046.36   2
  -3 -10   1 8765.28 977.143   2
 -10   3   1 9621.92 1258.85   4
 -10   3  -1 9406.34 1167.00   4
   3  10  -1 8638.10 1231.48   1
   3 -10  -1 8384.02 1860.16   2
 -10  -3  -1 8898.82 915.722   1
   3 -10   1 5438.76 1028.49   2
   3  10   1 8405.13 1030.73   2
   3  10   1 8030.70 1257.82   1
  10  -3  -1 8924.26 2089.30   3
   3  10  -1 9820.43 613.988   7
  -3  10  -1 5977.15 968.438   3
   3  10  -1 7828.47 1152.98   2
  10  -3   1 9036.84 1445.18   3
   3  10   1 9184.32 564.452   7
  10   3  -1 8746.01 939.687   3
  10  -3  -1 10037.4 1995.03   2
   3 -10  -1 8181.88 940.743   6
  10   3   1 9229.68 944.661   3
 -10   3   1 10837.1 1536.20   3
  10   3   1 9321.97 845.336   5
 -10   3  -1 9404.69 1197.32   5
 -10   3   1 10012.6 1128.24   5
  -3  10  -1 7322.38 1072.65   1
 -10  -3  -1 10150.1 892.073   5
 -10  -3   1 9378.62 914.168   5
   3  10   1 8145.51 951.821   5
  -3  10   1 9277.69 1283.18   1
  -3  10   1 6428.57 1126.73   5
  -3 -10   1 8044.27 1121.29   5
  -3 -10  -1 8358.17 1201.60   5
  10   3   1 9562.62 881.560   2
  10   3  -1 9178.45 735.740   2
 -10  -3  -2 198.781 160.067   1
 -10  -3  -2 147.680 112.645   5
 -10  -3   2 250.835 177.803   5
   3  10   2 311.050 185.565   5
   3  10   2-98.3391 230.824   1
  -3  10   2-146.801 306.008   5
  -3 -10   2 434.154 302.087   5
  -3 -10  -2 82.3090 309.543   5
  -3  10  -2 102.163 193.753   1
  10   3   2 215.184 181.721   4
 -10   3  -2 193.912 252.062   4
   3 -10   2 108.110 98.5727   7
   3  10   2 139.277 86.9456   7
   3  10  -2 163.122 125.705   7
  10   3  -2 389.735 143.679   2
  10  -3  -2 255.505 391.815   7
   3 -10  -2 213.583 175.245   6
  -3 -10  -2 152.722 117.553   2
  -3 -10   2 138.676 153.694   2
   3  10  -2 164.929 283.708   1
   3 -10  -2 349.314 481.708   2
  10   3  -2 412.344 297.404   3
  10  -3   2 495.902 377.345   3
  -3  10  -2 7.90066 207.798   3
 -10   3   2-78.6435 255.346   3
  10   3   2 185.638 201.444   3
   3 -10   2 31.7189 239.079   2
  10  -3  -2 11.2691 328.004   2
  -3  10   2-26.4050 291.910   1
   3  10  -2 336.657 375.001   2
 -10   3  -2 442.029 305.825   5
 -10   3   2 211.942 228.176   5
  -3  10   3 6733.35 1241.39   1
  -3 -10  -3 8361.00 1031.83   2
 -10   3  -3 7700.45 782.555   1
  -3  10   3 4201.49 982.377   5
  -3 -10   3 7153.82 760.798   2
   3 -10  -3 7079.90 1299.46   2
 -10   3  -3 6774.87 1016.60   4
  -3  10  -3 7009.34 1071.87   1
  10   3  -3 5647.88 1122.19   7
  10  -3  -3 5083.73 1164.50   2
   3 -10   3 6236.58 922.634   2
   3  10   3 6506.74 669.390   7
   3  10  -3 4837.89 646.797   3
   3  10  -3 7230.68 787.822   7
   3  10   3 6675.56 1201.98   1
  10  -3   3 8440.74 1181.21   3
  10   3  -3 6768.91 1211.52   2
  10  -3  -3 6138.56 1508.72   7
  -3  10  -3 6380.44 941.617   3
 -10   3   3 6629.83 1214.05   3
  -3 -10  -3 6557.29 1369.64   6
 -10  -3  -3 6613.00 941.208   6
  10   3   3 6510.93 841.167   3
 -10  -3  -3 5405.38 809.063   1
   3 -10  -3 5587.70 932.989   6
 -10   3  -3 8051.37 1108.72   5
 -10   3   3 8793.49 983.703   5
 -10  -3  -3 6601.54 654.846   5
 -10  -3   3 6759.24 786.784   5
   3  10   3 6311.16 676.590   5
  -3 -10   3 6431.30 1021.61   5
 -10   3   4 633.375 272.852   5
 -10  -3  -4 407.680 154.583   5
  -3  10   4 124.269 253.762   1
 -10  -3   4 368.259 198.054   5
  -3 -10   4 279.338 256.898   5
   3  10   4-27.2387 185.161   1
  -3  10  -4 419.754 439.715   4
   3  10  -4 816.596 403.071   4
 -10   3  -4-26.4374 135.836   4
  10   3  -4 227.344 256.425   7
  10  -3  -4 1673.57 1071.39   7
   3  10  -4 235.032 144.347   7
  -3 -10  -4 308.570 245.400   2
  -3 -10  -4-1165.25 709.025   6
 -10  -3  -4 218.230 163.961   6
   3 -10  -4 440.645 343.627   2
  -3  10  -4-310.718 225.483   1
  10  -3  -4 510.676 279.530   2
  10  -3   4 234.472 226.393   3
  10   3   4 734.320 286.793   3
   3 -10   4 520.104 319.184   2
 -10   3  -4 257.519 215.487   5
   3 -10  -5 3727.69 795.981   2
   3  10   5 2834.84 742.228   1
  -3 -10   5 3399.74 821.943   5
  -3  10  -5 4181.79 1111.19   4
   3  10  -5 3340.50 670.494   7
 -10   3   5 4019.29 621.407   5
 -10  -3   5 3475.76 579.934   5
   3 -10   5 2453.57 529.677   2
  -4 -10   0 119153. 3480.49   2
 -10   4   0 110578. 4964.51   4
   4  10   0 120799. 4508.82   1
   4 -10   0 80369.9 3921.01   2
   4  10   0 117335. 3732.42   2
   4  10   0 125697. 2358.10   7
  10  -4   0 126653. 6916.92   3
   4 -10   0 101671. 2735.08   6
  10   4   0 110729. 3120.21   3
 -10   4   0 130709. 4695.76   5
 -10  -4   0 119544. 3179.18   5
  -4  10   0 95193.8 3791.48   1
  -4 -10   0 116766. 3997.77   5
  10   4   0 113811. 2845.82   2
  10   4  -1 13389.8 883.857   2
  -4 -10  -1 14259.0 1247.40   2
  -4 -10   1 13478.8 1116.03   2
  10   4   1 12556.9 877.227   4
 -10   4  -1 14749.7 1732.75   4
   4  10  -1 14821.2 1551.26   1
   4 -10  -1 7672.71 1454.79   2
   4  10   1 12911.6 1510.76   1
 -10  -4  -1 13743.6 1176.95   1
   4 -10   1 10662.9 1307.19   2
   4  10  -1 15080.3 862.465   7
   4  10  -1 12393.4 1331.64   2
  10  -4   1 14381.7 2046.73   3
   4  10   1 13767.3 936.980   7
  10  -4  -1 16928.7 2464.95   2
  10   4  -1 13406.5 1097.58   3
   4 -10  -1 11559.4 1008.13   6
 -10   4   1 12868.4 718.224   6
  10   4   1 14750.4 1172.38   3
  10   4   1 13287.6 997.826   5
 -10   4  -1 16543.9 1801.76   5
 -10   4   1 15178.5 1506.03   5
  -4  10  -1 11596.4 1269.04   1
 -10  -4  -1 13931.7 1048.03   5
 -10  -4   1 14589.8 1136.95   5
   4  10   1 12587.9 1114.20   5
  -4 -10   1 13351.7 1349.78   5
  -4 -10  -1 14044.2 1447.73   5
  -4  10   1 9613.51 1278.67   1
  10   4   1 13971.0 1065.55   2
   4  10   2 73.0242 132.296   5
 -10  -4  -2 180.054 137.683   5
 -10  -4   2 307.599 177.170   5
  -4 -10   2 425.214 338.771   5
  -4 -10  -2 402.396 261.853   5
 -10  -4  -2 259.843 141.951   1
  -4  10   2-25.1722 229.751   1
  -4  10  -2 631.232 329.620   1
  10   4   2 110.791 135.374   4
 -10   4  -2 207.452 172.095   4
  10  -4  -2-17.5157 215.605   7
   4 -10   2 9.39830 104.393   7
   4  10  -2 171.478 104.316   7
   4  10   2 244.697 155.855   7
  -4 -10  -2 471.885 261.809   2
 -10   4   2 155.388 119.764   6
   4 -10  -2-15.4189 183.192   6
   4  10  -2 453.584 316.437   1
  10   4   2 136.969 129.041   5
  -4 -10   2 143.770 107.962   2
  10   4  -2 114.292 86.8163   2
   4 -10  -2 177.013 501.580   2
  10  -4   2 466.437 371.131   3
  10   4  -2 560.554 331.893   3
 -10   4   2 459.658 531.516   3
  10   4   2 237.038 193.698   3
   4 -10   2-75.6379 192.766   2
  10  -4  -2 173.216 339.412   2
   4  10   2-93.6467 275.606   1
   4  10  -2 367.587 329.010   2
 -10   4  -2 39.4974 312.391   5
 -10   4   2 395.488 251.190   5
  -4 -10   3 9568.74 780.314   2
  -4  10   3 8277.19 1353.20   1
   4 -10  -3 9232.08 1570.79   2
 -10   4  -3 10508.4 1432.12   4
  10  -4  -3 7146.80 1328.00   2
   4  10   3 8944.91 1248.14   1
  10   4  -3 9782.46 1391.65   7
  10  -4  -3 8441.40 1558.25   7
   4 -10   3 7295.25 977.426   2
  -4  10  -3 10466.6 1222.65   1
 -10   4  -3 9741.30 1230.70   1
   4  10  -3 10545.2 968.304   7
   4  10   3 9301.17 888.404   7
  10  -4   3 10579.5 1481.90   3
   4 -10  -3 9245.60 829.751   7
 -10   4   3 7244.21 815.680   6
  10   4   3 10513.6 1058.03   3
 -10   4  -3 12574.5 1658.24   5
 -10  -4  -3 7856.39 1059.39   1
 -10   4   3 10281.9 1126.29   5
   4  10   3 8509.55 760.681   5
 -10  -4  -3 10540.3 825.110   5
 -10  -4   3 10596.2 1003.79   5
  -4 -10   3 9972.34 1210.91   5
  -4 -10  -3 8497.55 1496.66   5
  -4 -10  -3 9242.39 1069.45   2
  -4  10   4 57136.0 3644.03   1
   4 -10  -4 66592.6 3734.21   2
  -4  10  -4 86368.5 5432.68   4
   4  10  -4 62514.0 2635.28   4
 -10   4  -4 70705.5 3670.07   4
  10  -4  -4 62180.3 3089.90   2
   4  10   4 62892.4 3219.50   1
  10   4  -4 66616.6 3672.71   7
  10  -4  -4 54264.5 4240.14   7
   4 -10   4 56424.2 2620.69   2
   4  10  -4 64528.2 2662.84   7
  10  -4   4 68978.4 3661.12   3
  -4 -10  -4 63772.2 5148.18   6
 -10  -4  -4 50675.4 2731.75   6
  10   4   4 65627.3 2700.73   3
 -10   4  -4 74082.2 3780.24   5
 -10   4   4 67472.7 2738.50   5
 -10  -4   4 64468.3 2497.00   5
  -4 -10   4 67343.5 3232.57   5
  -4 -10  -4 67485.4 2891.80   2
   4  10   5 4220.74 792.962   1
   4 -10   5 4610.74 720.522   2
   4  10  -5 3944.85 735.544   7
 -10  -4  -5 4998.57 869.581   6
 -10   4   5 6043.54 765.997   5
  10   5   0 5830.94 647.924   2
  10   5   0 5036.54 483.294   4
   5  10   0 6317.01 1005.94   1
   5  10   0 6031.30 815.590   2
   5 -10   0 4205.02 837.387   2
   5  10   0 6118.86 614.771   7
   5 -10   0 4988.49 521.114   6
  10   5   0 5988.36 715.501   3
 -10   5   0 6222.55 1106.79   5
 -10  -5   0 5916.15 717.504   5
  -5 -10   0 6243.33 895.056   5
  -5  10   0 4299.22 804.194   1
  -5 -10   0 6501.62 782.792   2
  10  -5   0 5206.85 1493.73   2
   5  10   1 1157.13 325.243   5
 -10  -5   1 1780.14 413.610   5
  10   5  -1 1627.02 313.835   2
  -5 -10   1 1974.65 516.189   5
  -5 -10  -1 1727.61 498.057   5
  -5  10   1 1172.39 448.589   1
 -10   5  -1 1078.11 537.790   4
  10   5   1 1504.57 300.853   4
   5  10  -1 1731.01 339.625   7
   5 -10   1 1095.47 178.021   7
   5 -10  -1 1049.53 135.663   7
   5 -10  -1 1805.46 363.181   6
  -5 -10  -1 1751.81 437.875   2
  -5 -10   1 1504.42 357.716   2
   5  10  -1 1734.74 533.686   1
  -5  10  -1 1445.79 462.392   1
  10  -5   1 1242.12 743.481   3
 -10  -5  -1 1859.16 397.813   5
   5 -10  -1 865.707 473.816   2
   5  10   1 1804.33 527.193   1
  10   5  -1 1511.72 368.267   3
  10   5   1 1663.34 403.948   3
   5 -10   1 1647.92 497.670   2
   5  10  -1 1148.89 403.491   2
  10  -5  -1 1737.77 678.687   2
 -10   5  -1 1746.66 655.263   5
 -10   5   1 1893.66 601.254   5
   5  10   2 464.316 207.540   5
 -10  -5   2 228.704 156.398   5
 -10  -5  -2 280.019 165.483   5
  -5 -10   2 155.457 212.414   5
  -5 -10  -2 343.963 314.684   5
 -10  -5  -2 220.932 98.0135   1
 -10   5  -2 731.141 437.449   4
  -5  10   2 332.191 270.578   1
  10   5   2 352.439 170.050   4
  10   5  -2 237.162 200.998   7
  -5  10  -2 341.299 215.729   1
  10  -5  -2 589.899 463.388   7
   5  10  -2 271.354 160.993   7
   5 -10  -2 182.250 86.6319   7
   5  10   2 409.772 240.854   7
  -5 -10  -2 122.777 164.694   2
  -5 -10   2-30.3310 166.009   2
 -10   5   2 455.517 194.536   6
  10   5  -2 283.169 130.779   2
  10  -5   2 1124.49 637.569   3
   5 -10  -2-179.458 338.553   2
  10   5  -2 383.838 160.857   3
   5  10   2 489.043 297.281   1
  10   5   2 207.857 181.507   3
   5 -10   2 200.791 215.774   2
  10  -5  -2 232.589 216.289   2
   5  10  -2 47.8450 262.060   2
 -10   5  -2 614.184 517.119   5
  10   5   2 420.969 176.304   5
 -10   5   2 562.716 289.158   5
   5  10   3 1092.26 270.040   5
 -10  -5   3 1591.99 390.550   5
  -5 -10   3 1258.74 422.228   5
  -5  10  -3 1683.77 456.486   1
  -5 -10  -3 388.525 266.671   5
 -10   5  -3 1869.52 692.291   4
  -5  10   3 751.973 494.386   1
 -10  -5  -3 1304.72 466.786   1
  10   5  -3 1346.37 463.505   7
  10  -5  -3 1548.42 595.532   7
   5  10  -3 1516.06 377.223   7
   5 -10  -3 1458.60 331.547   7
  -5 -10  -3 1148.69 382.547   2
   5 -10  -3 1028.70 721.085   2
  10  -5   3 1274.52 591.143   3
 -10  -5  -3 1677.64 342.458   5
  10  -5  -3 1265.67 595.847   2
  10   5   3 1297.06 377.870   3
 -10   5  -3 1113.94 375.725   1
   5  10   3 1044.07 404.938   1
   5 -10   3 1039.51 386.687   2
  -5 -10   3 1684.76 299.427   2
 -10   5  -3 1578.91 725.306   5
 -10   5   3 1523.42 494.634   5
 -10   5   4 2732.16 571.025   5
  -5 -10   4 2719.03 636.943   5
  -5  10  -4 3055.41 1032.57   4
 -10   5  -4 2793.72 836.003   4
  -5  10   4 2052.79 626.955   1
   5  10  -4 2682.19 566.647   7
  10   5  -4 2461.86 676.863   7
  10  -5  -4 1613.08 623.390   7
  -5 -10  -4 2760.92 1220.54   6
 -10  -5  -4 2676.12 686.820   6
  -5  10   4 2755.57 642.626   5
   5 -10  -4 3518.15 946.782   2
  10  -5  -4 2561.69 722.167   2
  10  -5   4 2145.25 745.507   3
 -10  -5   4 3029.72 552.307   5
  10   5   4 2337.80 506.645   3
   5  10   4 2581.95 592.449   1
   5 -10   4 2703.36 617.539   2
  -5 -10  -4 3015.63 628.695   2
 -10   5  -4 2352.03 817.531   5
 -10   5   5 795.707 287.123   5
   5  10  -5 199.542 171.580   7
   5  10   5 254.965 218.652   1
   5 -10   5 736.404 311.853   2
  -6  10   0 36693.1 2351.66   1
  10   6   0 44275.9 1786.42   2
   6  10   0 54033.6 2815.76   1
  10   6   0 45377.1 1431.95   4
   6  10   0 45356.4 2156.08   2
   6 -10   0 36019.9 2314.01   2
   6 -10   0 41146.9 1184.31   7
  10  -6   0 57059.9 4194.87   2
  10   6   0 44358.9 1934.71   3
 -10   6   0 51888.4 3523.38   5
 -10  -6   0 47854.4 2063.81   5
  -6 -10   0 48411.0 2405.57   5
  -6 -10   0 46810.7 2050.28   2
   6  10  -1 9106.39 1168.74   1
  10   6  -1 7145.88 654.907   2
  -6  10   1 6463.27 1083.62   1
 -10   6  -1 9171.90 1702.46   4
   6  10   1 8289.69 1104.54   1
  10   6   1 7869.43 687.473   4
   6 -10  -1 5524.23 1016.25   2
   6  10  -1 8215.53 942.358   2
   6  10  -1 8888.08 848.434   7
   6 -10   1 6193.48 921.020   2
  10  -6   1 10646.7 2213.53   3
   6 -10  -1 6617.61 493.914   7
  10  -6  -1 7775.41 1240.95   2
  10  -6   1 10375.4 2098.14   2
  10   6  -1 8037.57 807.803   3
  10   6   1 8767.49 902.613   3
 -10   6  -1 10224.2 1726.36   5
 -10   6   1 8740.82 1340.45   5
 -10  -6   1 8077.93 874.878   5
 -10  -6  -1 8645.74 851.900   5
  -6 -10   1 9919.12 1094.70   5
  -6 -10  -1 8248.87 1007.25   5
  -6  10  -1 7490.89 983.187   1
  -6 -10  -1 8197.33 899.123   2
  -6 -10   1 8500.64 812.708   2
  -6 -10   2 2540.61 571.884   5
  -6 -10  -2 2320.91 552.316   5
 -10   6  -2 1892.45 775.874   4
  10   6   2 1608.15 359.290   4
  10   6  -2 2907.00 716.215   7
   6  10  -2 2885.81 507.394   7
   6 -10  -2 2022.91 343.225   7
  10  -6  -2 1310.64 491.391   7
  10   6  -2 2087.29 434.080   3
  -6  10   2 2223.98 701.546   1
   6  10   2 1408.32 426.024   7
 -10   6  -2 2258.57 857.274   5
  10   6   2 2339.94 489.517   3
  10  -6   2 3408.60 1308.05   3
  -6  10  -2 1940.03 478.049   1
   6  10   2 2172.79 583.716   1
   6 -10  -2 1177.24 616.828   2
 -10  -6   2 3008.43 550.737   5
 -10  -6  -2 2281.87 424.130   5
  10  -6  -2 1841.51 567.757   2
   6 -10   2 1796.51 527.197   2
   6  10  -2 1901.62 508.127   2
 -10   6  -2 2489.16 665.354   1
  -6 -10   2 2282.91 384.717   2
  -6 -10  -2 2413.82 513.302   2
 -10   6   2 2701.99 711.872   5
 -10   6  -3 5476.32 1295.26   4
   6  10   3 6357.68 928.732   1
  10   6  -3 5146.20 951.091   7
   6  10  -3 6430.19 812.210   7
   6 -10   3 4747.45 819.135   2
  10  -6  -3 4153.53 876.036   7
  -6  10  -3 5150.23 699.512   1
  -6  10   3 4141.55 907.798   1
 -10   6  -3 5964.30 1467.64   5
  10   6   3 7051.94 879.596   3
 -10   6   3 6986.02 1050.46   5
   6 -10  -3 4695.76 1353.56   2
  10  -6   3 6633.54 1568.49   3
 -10  -6   3 6421.95 809.432   5
  10  -6  -3 3241.21 858.485   2
 -10  -6  -3 6089.82 662.992   5
  -6 -10   3 6387.78 940.286   5
  -6 -10  -3 6700.24 889.390   2
  -6 -10  -3 5559.98 936.376   5
   6 -10  -4 24676.9 2597.19   2
   6  10   4 23124.0 1674.65   1
  10  -6  -4 23059.4 2339.79   2
  10   6  -4 24985.9 2089.04   7
  10  -6  -4 18070.3 1901.27   7
  10  -6   4 24658.5 2847.91   3
   6  10  -4 25986.3 1759.09   7
   6 -10   4 21616.1 1768.09   2
 -10  -6  -4 21714.5 2009.93   6
 -10   6  -4 23291.8 2779.57   5
  -6  10   4 24071.1 1934.21   5
 -10   6   4 28427.6 1942.01   5
   7  10   0 7457.09 1041.80   1
  -7  10   0 4605.94 844.292   1
   7  10   0 5239.64 609.689   4
   7 -10   0 5693.53 485.126   7
   7 -10   0 6465.52 964.523   2
  10  -7   0 6623.58 1232.72   2
 -10   7   0 6018.06 1256.66   1
  10   7   0 7165.73 784.876   3
 -10   7   0 7697.17 1463.38   5
 -10  -7   0 7626.31 849.727   5
  -7 -10   0 7554.31 936.041   5
   7  10   1 11928.8 1285.64   1
  10   7  -1 11393.4 858.908   2
  -7  10   1 8304.69 1250.90   1
  10   7   1 10296.4 792.925   4
   7 -10  -1 8197.63 1152.57   2
   7  10  -1 10804.9 1043.16   2
   7  10  -1 13153.1 1097.65   7
   7 -10  -1 8237.67 595.516   7
   7 -10   1 10659.2 1214.54   2
  10  -7  -1 12637.8 1486.86   2
 -10   7  -1 10579.5 1613.95   1
  10  -7   1 14545.7 2294.85   2
  10   7  -1 11818.0 976.394   3
  10   7   1 12011.0 1062.36   3
 -10   7   1 12522.5 1717.77   5
 -10  -7   1 13857.6 1167.36   5
 -10  -7  -1 12016.8 1031.99   5
  -7 -10   1 12653.1 1229.65   5
  -7 -10  -1 12120.3 1182.87   5
  -7  10  -1 10649.7 1166.21   1
 -10   7  -2 669.611 344.250   1
  10  -7   2 1053.50 788.092   2
 -10  -7   2 606.790 257.502   5
 -10  -7  -2 504.780 223.827   5
  -7 -10   2 343.464 192.288   5
  -7 -10  -2 546.234 278.963   5
 -10   7  -2 267.829 392.294   4
  10   7  -2 546.266 327.956   7
  10  -7  -2 295.449 200.946   7
   7  10  -2 469.187 224.348   7
   7 -10  -2 445.950 182.517   7
  -7  10  -2 148.683 142.759   1
   7  10   2 459.292 261.352   1
  -7  10   2 387.083 414.120   1
   7 -10  -2-134.275 385.578   2
  10   7  -2 307.446 192.632   3
  10  -7  -2 35.0974 155.910   2
  10   7   2 312.682 190.763   3
   7  10  -2 506.462 160.153   3
   7 -10   2 371.171 248.741   2
 -10   7   2 177.535 293.192   5
  -7  10  -3 8565.89 1343.69   4
   7  10   3 8072.56 979.734   1
 -10   7  -3 9264.31 1793.78   4
  -7  10   3 5277.26 1067.21   1
  10  -7  -3 5253.57 1051.80   2
  10   7  -3 8984.43 1204.56   7
  10  -7  -3 5282.53 903.802   7
  10  -7   3 10901.7 2229.43   3
   7  10  -3 8152.23 957.426   7
   7 -10   3 7190.30 1081.61   2
  10  -7   3 9252.85 1978.47   2
  10   7   3 9028.55 1006.92   3
 -10   7   3 9417.58 1280.52   5
   7 -10  -3 5680.35 1322.31   2
 -10  -7   3 9131.72 990.827   5
 -10  -7  -3 9104.80 848.143   5
  -7 -10   3 10424.5 1172.12   5
  -7 -10  -3 8546.21 1082.69   5
   7  10   4 2799.91 573.095   1
   7  10  -4 3915.45 703.756   7
  10  -7  -4 2407.20 638.156   7
 -10   7   4 4548.83 824.066   5
   7 -10  -4 4828.59 1271.49   2
  10  -7  -4 2661.23 878.590   2
  -7  10   4 3826.99 793.061   5
  -8  10   0 4697.31 876.175   1
   8 -10   0 5117.00 519.426   7
   8 -10   0 4622.66 814.449   2
  10  -8   0 6504.83 1094.07   2
 -10   8   0 5993.35 1328.82   1
  10   8   0 6239.67 744.001   3
   8  10   0 6356.28 762.990   3
 -10  -8   0 6621.51 813.068   5
  -8 -10   0 6407.55 857.451   5
  -8  10  -1 31985.1 2043.29   1
   8  10   1 41891.0 2348.60   1
  -8  10   1 29395.5 2408.45   1
 -10   8  -1 32311.7 2467.12   1
   8 -10  -1 31446.3 2190.18   2
  10  -8  -1 35709.4 1902.25   7
   8  10  -1 42527.5 2106.74   7
  10  -8  -1 36880.5 2381.60   2
   8 -10   1 36983.2 2291.74   2
  10  -8   1 40407.4 3149.86   2
 -10   8   1 39802.0 3466.76   1
  10   8  -1 39033.6 1771.43   3
 -10   8   1 40374.1 3265.50   5
  10   8   1 42463.1 2019.24   3
   8  10  -1 40501.0 1797.10   3
   8  10   1 38413.9 1973.39   3
 -10  -8   1 44314.0 2141.76   5
 -10  -8  -1 40298.3 1943.00   5
  -8 -10   1 42496.7 2236.60   5
  -8 -10  -1 40297.5 2133.14   5
   8  10   2 26445.0 1801.69   1
 -10   8  -2 25171.9 2604.87   4
 -10   8  -2 19569.2 1558.95   1
  -8  10   2 18812.3 2025.03   1
   8 -10  -2 17154.3 1783.13   2
  10  -8  -2 21162.5 1863.11   2
  10   8  -2 25359.1 1943.23   7
  10  -8  -2 20035.8 1477.50   7
   8  10  -2 26725.5 1707.49   7
   8 -10   2 24350.4 1969.05   2
  10  -8   2 32205.1 3362.72   2
 -10   8   2 28418.4 2991.52   1
 -10   8   2 27131.7 2484.25   5
  10   8   2 25470.3 1629.65   3
   8  10   2 26927.6 1717.09   3
 -10  -8   2 28630.0 1766.25   5
 -10  -8  -2 25240.9 1510.42   5
  -8  10  -2 20160.7 1431.48   1
  -8 -10   2 28463.0 1873.56   5
  -8 -10  -2 26463.6 1734.32   5
   8  10   3 29304.1 1830.32   1
   8 -10  -3 19678.8 2222.57   2
  10  -8  -3 19635.9 1996.70   2
  10   8  -3 29855.4 2134.87   7
  10  -8  -3 20496.9 1548.04   7
   8  10  -3 28457.7 1831.48   7
  -8  10   3 28399.0 2513.26   5
 -10   8   3 33516.2 2570.72   5
 -10  -8  -3 32243.6 1663.79   5
  -8 -10  -3 27351.8 1841.74   5
  10  -8  -4 1844.29 502.319   7
   8  10  -4 3033.52 659.637   7
  -8  10   4 2736.07 717.818   5
  -9  10   0 9888.07 1312.49   1
 -10   9   0 10847.9 1517.93   1
   9 -10   0 12266.6 1306.66   2
  10  -9   0 11854.6 1368.65   2
  10   9   0 12519.2 1072.50   3
   9  10   0 12932.3 1102.83   3
 -10  -9   0 13003.7 1174.82   5
  -9 -10   0 12923.6 1210.53   5
  -9  10  -1 7746.89 1021.56   1
 -10   9  -1 8409.46 1149.60   1
  -9  10   1 8480.52 1334.87   1
   9 -10  -1 8341.84 1092.66   2
  10   9  -1 10868.5 1233.75   7
   9  10  -1 11471.2 1158.47   7
  10  -9  -1 8913.02 860.346   7
  10  -9  -1 9533.08 1199.08   2
 -10   9   1 9491.23 1583.41   1
   9 -10   1 9577.56 1210.88   2
  10  -9   1 10707.6 1423.08   2
  10   9  -1 9969.14 921.502   3
 -10   9   1 9990.18 1572.81   5
   9  10  -1 10827.8 952.974   3
  10   9   1 11591.5 1079.45   3
   9  10   1 11123.4 1066.23   3
 -10  -9   1 11485.9 1131.53   5
 -10  -9  -1 10919.2 1059.46   5
  -9 -10   1 11297.0 1152.26   5
  -9 -10  -1 11142.9 1111.23   5
 -10   9  -2 5826.68 815.942   1
   9 -10  -2 6169.84 1037.12   2
  10  -9  -2 6430.81 1029.11   2
  10   9  -2 7807.81 1040.29   7
   9  10  -2 7940.49 986.232   7
  10  -9  -2 5640.83 714.140   7
  10   9   2 7322.37 910.735   3
   9  10   2 7860.88 938.412   3
 -10  -9  -2 7738.19 878.447   5
  -9 -10  -2 7323.24 909.703   5
  -9  10  -2 5668.02 759.848   1
  10   9  -3 8573.28 1109.37   7
   9  10  -3 7148.64 940.883   7
  10  10   0 3873.86 611.949   3
 -10  10   0 2815.24 722.782   1
 -10 -10   0 4298.05 705.401   5
 -10 -10  -1 527.240 271.078   5
 -10  10  -1 631.976 289.916   1
  10  10  -1 74.2820 145.170   7
  10  10   1 105.054 207.609   3
  10  10  -2 17347.6 1508.01   7
 -10 -10  -2 17245.3 1377.54   5
 -11   0   0 16.7317 120.344   5
   0 -11   0 58.9862 465.072   5
   0  11   0 278.111 243.281   1
 -11   0   0-0.51183 56.9395   4
   0 -11   0-463.533 426.138   2
  11   0   0 194.209 283.214   3
 -11   0   0-77.2034 121.122   3
 -11   0  -1 30193.8 1736.82   1
   0 -11  -1 35676.3 2906.30   2
   0 -11   1 33503.6 3237.68   2
 -11   0   1 34730.7 1114.95   4
 -11   0  -1 33922.8 1538.09   4
   0  11  -1 34862.6 2932.06   1
  11   0  -1 34593.9 2770.48   3
  11   0   1 32956.7 2116.19   3
   0  11   1 36664.6 3255.49   1
 -11   0   1 33018.6 1724.76   3
 -11   0  -1 32194.7 1755.28   5
 -11   0   1 34756.5 1874.80   5
   0 -11   1 30792.9 3031.72   5
 -11   0  -2 86.2369 97.6541   5
  11   0  -2 88.4288 520.193   2
 -11   0   2 103.344 109.420   5
   0  11   2 777.929 436.479   5
   0 -11   2 329.996 284.666   5
   0  11   2-943.072 585.238   1
 -11   0  -2 149.349 152.031   4
  11   0  -2-625.985 942.398   3
   0 -11  -2-1.59092 211.088   6
 -11   0  -2-230.566 151.336   6
   0 -11  -2-37.4326 349.041   2
 -11   0  -2 111.344 138.261   1
   0 -11   2-921.980 623.079   2
   0  11  -2 22.5536 236.438   3
  11   0   2-40.9455 135.355   3
 -11   0   2 370.016 174.448   3
   0  11  -2 197.204 299.992   1
   0 -11  -3 26449.1 2167.80   2
   0  11  -3 18801.5 1835.62   1
   0 -11   3 19067.3 2374.81   2
 -11   0  -3 24242.9 1562.06   4
  11   0  -3 24581.6 2743.75   7
  11   0  -3 19371.4 2057.74   2
   0  11  -3 16526.3 1259.93   3
  11   0   3 25025.8 1787.43   3
   0 -11  -3 21279.0 2017.24   6
 -11   0  -3 22203.7 1240.57   6
 -11   0   3 21844.4 1199.62   3
   0  11   3 25129.6 2966.23   1
 -11   0  -3 22988.5 1352.05   5
 -11   0   3 25724.0 1611.54   5
   0  11   3 18422.8 1813.44   5
   0 -11   3 23489.4 2609.01   5
 -11   0  -4 24.6348 73.8650   5
 -11   0   4-70.8408 115.465   5
   0 -11   4 505.271 614.769   5
   0  11  -4-703.883 447.021   4
 -11   0  -4 25.8631 100.466   4
   0  11   4-77.1940 506.410   1
  11   0  -4 511.492 542.430   7
   0 -11  -4 347.299 266.853   6
   0 -11  -4 103.237 151.284   2
   0 -11   4 319.285 396.351   2
  11   0   4-701.494 322.782   3
   0  11  -5 11943.9 1608.18   4
 -11  -1   0 108041. 3333.08   1
  -1 -11   0 135577. 5293.94   2
 -11   1   0 116392. 2821.85   4
   1 -11   0 128659. 6849.60   2
 -11  -1   0 121612. 2406.12   4
   1  11   0 113431. 5412.96   1
  11  -1   0 117013. 4759.54   3
  11   1   0 113094. 3817.23   3
  -1  11   0 119177. 5064.64   1
 -11   1   0 123925. 3671.70   5
 -11  -1   0 111871. 3132.34   3
 -11  -1   0 122321. 3411.37   5
  -1 -11   0 111979. 5464.25   5
 -11  -1  -1 5620.27 747.425   1
  -1 -11  -1 7221.57 1186.75   2
  -1 -11  -1 5565.48 1342.59   5
  -1 -11   1 6398.66 1219.47   2
   1 -11  -1 6097.85 1352.18   2
 -11   1   1 6116.92 564.398   4
 -11   1  -1 5925.67 705.109   4
 -11  -1  -1 6133.16 628.653   4
 -11  -1   1 6723.48 418.040   4
   1  11  -1 5120.79 1119.98   1
  11   1  -1 6007.52 1026.88   3
  11  -1   1 5824.05 976.191   3
  -1  11  -1 6122.45 1227.42   1
  11   1   1 5659.40 836.687   3
   1  11  -1 6067.52 1338.95   2
   1  11   1 5778.81 1308.30   1
 -11   1   1 5531.42 796.918   3
  -1  11   1 5366.01 1076.05   1
 -11   1  -1 6018.67 808.537   5
 -11  -1   1 5865.89 678.829   3
 -11   1   1 6213.85 819.411   5
 -11  -1  -1 6177.58 745.910   5
  -1  11  -1 3898.83 948.788   3
 -11  -1   1 6063.72 777.006   5
  11  -1  -1 5038.08 1261.09   3
   1 -11   1 3961.05 1303.95   2
  -1 -11   1 5678.67 1212.52   5
 -11   1  -2 3881.31 628.503   1
  -1 -11  -2 5289.30 985.706   2
  -1 -11   2 4910.38 1084.33   5
 -11   1   2 4274.36 367.729   4
 -11   1  -2 4079.08 644.084   4
 -11  -1  -2 3993.80 624.106   1
   1  11   2 5648.70 1419.83   1
   1  11  -2 4259.39 982.666   1
 -11  -1  -2 5168.92 643.209   4
  -1  11  -2 3072.52 614.300   3
  -1  11   2 3020.01 836.369   1
  11  -1   2 4294.76 788.609   3
  11   1   2 3915.20 691.991   3
   1 -11  -2 4166.09 797.790   6
 -11   1  -2 4281.53 459.688   6
 -11   1   2 3794.05 634.782   3
   1 -11  -2 2724.60 800.486   2
 -11   1  -2 4689.46 704.743   5
 -11  -1   2 4002.95 519.898   3
  -1 -11   2 3719.10 960.987   2
 -11   1   2 4654.42 706.732   5
 -11  -1  -2 5033.80 648.778   5
  11   1  -2 3699.00 1198.32   3
 -11  -1   2 4739.44 688.350   5
   1  11  -2 2557.17 631.285   3
   1 -11   2 3330.28 948.793   2
   1  11   2 4033.94 848.137   5
  11  -1  -2 8147.94 2096.45   2
  -1  11  -2 3647.06 884.979   1
   1  11   3 2624.57 606.250   5
  -1 -11  -3 4652.74 883.522   2
  -1  11   3 2271.35 775.508   5
   1 -11  -3 4242.58 929.190   2
  -1 -11   3 4550.95 1085.40   5
   1  11  -3 3785.98 848.386   1
 -11   1  -3 4685.55 733.368   4
 -11  -1  -3 4458.86 653.002   4
   1  11   3 3254.82 1237.93   1
   1  11  -3 2995.62 515.391   3
  11   1  -3 3461.67 997.107   7
  11  -1  -3 5306.60 1386.33   7
  11  -1   3 4459.83 789.156   3
  11   1   3 4214.79 722.593   3
  -1  11   3 4059.36 1042.36   1
 -11  -1  -3 3740.50 581.664   6
   1 -11  -3 3840.47 842.654   6
  -1 -11  -3 3935.64 899.406   6
 -11   1   3 4148.72 617.012   3
 -11   1  -3 3943.00 614.372   5
 -11  -1   3 3805.30 460.273   3
  -1 -11   3 3615.26 930.483   2
 -11   1   3 4898.70 726.117   5
 -11  -1  -3 4321.88 567.558   5
 -11  -1   3 4742.59 681.317   5
   1 -11   3 2722.96 772.850   2
  -1  11  -3 2699.56 526.498   3
  -1  11  -3 2793.85 704.699   1
  11  -1  -3 2603.42 715.016   2
  11   1  -3 2638.03 771.164   2
  -1 -11  -4 69582.4 3300.86   2
   1 -11  -4 65976.1 3433.04   2
  -1  11  -4 60986.2 3111.95   1
  -1  11  -4 71365.0 4290.37   4
   1  11  -4 57715.8 3484.62   4
 -11   1  -4 68650.7 2935.22   4
   1 -11   4 49182.7 2735.92   2
 -11  -1  -4 70302.5 2750.37   4
  11   1  -4 63509.8 4257.45   7
  11  -1  -4 70972.7 5174.49   7
  11  -1   4 70495.7 3159.68   3
  11   1   4 72203.5 3029.55   3
  -1 -11  -4 61809.3 3838.63   6
   1 -11  -4 59784.2 3460.13   6
   1  11   4 70214.3 5480.54   1
 -11   1  -4 64768.6 2291.70   5
 -11   1   4 69870.9 2674.28   5
 -11  -1  -4 63636.8 2023.36   5
 -11  -1   4 70475.3 2609.06   5
  -1  11   4 69132.6 4671.64   1
  -1 -11   4 63377.1 4070.96   5
  -1  11  -5 1510.31 650.355   4
   1  11  -5 2367.63 659.430   4
  -2 -11   0 35665.7 2398.72   2
 -11   2   0 35028.2 1833.09   4
   2 -11   0 23772.0 2921.16   2
   2  11   0 28979.7 2587.22   1
  11  -2   0 31232.9 2794.99   3
  11   2   0 32774.1 1923.76   3
  -2  11   0 28642.8 2258.22   1
 -11   2   0 35707.3 2118.00   5
 -11  -2   0 34470.6 1786.82   5
  -2 -11   0 28873.5 2515.98   5
  -2 -11  -1 12009.9 1375.40   2
  -2 -11   1 11859.0 1391.76   2
 -11   2   1 11254.9 981.399   4
 -11  -2  -1 8861.24 942.185   1
 -11   2  -1 11204.7 1105.03   4
   2 -11  -1 9427.03 1857.46   2
   2 -11   1 6060.74 1261.24   2
   2  11  -1 10069.7 1478.28   1
 -11  -2  -1 11432.9 842.852   4
  11  -2  -1 11949.2 2185.33   3
   2  11   1 8922.19 1529.69   1
  11  -2   1 11907.1 1544.55   3
  11   2  -1 10209.0 1186.09   3
   2  11  -1 8101.14 1401.51   2
  11   2   1 11176.5 1122.74   3
 -11   2  -1 10335.6 564.787   6
  -2  11  -1 9049.36 1289.20   1
 -11   2   1 10196.2 1285.61   3
 -11   2  -1 12219.0 1255.85   5
 -11   2   1 11957.6 1205.72   5
 -11  -2  -1 11212.9 983.042   5
 -11  -2   1 11012.1 1027.27   5
  -2  11   1 8169.97 1253.28   1
  11   2  -1 9554.22 806.674   2
  -2 -11   1 9824.58 1433.93   5
  -2 -11  -1 9393.51 1563.63   5
  -2 -11  -2 17586.9 1647.12   2
  -2 -11   2 19308.3 1765.83   2
 -11   2   2 16267.4 1050.54   4
   2 -11  -2 16102.7 2150.94   2
   2  11  -2 15364.3 1726.20   1
 -11   2  -2 15944.6 1381.34   4
   2 -11   2 11159.7 1464.79   2
 -11  -2  -2 15647.1 1092.31   4
 -11  -2  -2 14868.8 1225.16   1
   2  11   2 13990.3 465.892   7
   2  11  -2 9715.37 1333.11   3
  11   2  -2 15145.9 1974.27   3
  -2  11  -2 16050.3 1779.15   1
  -2  11  -2 10584.8 1114.54   3
  11  -2   2 18186.7 1761.45   3
   2  11  -2 16491.8 865.719   7
   2  11   2 14022.1 2005.28   1
  11  -2  -2 22744.3 2638.76   2
  11   2   2 16828.9 1378.22   3
   2  11  -2 7914.71 1205.57   2
   2 -11  -2 14277.5 1381.85   6
 -11   2   2 17565.1 1617.20   3
 -11   2  -2 18064.3 1522.30   5
 -11   2   2 17551.1 1432.55   5
 -11  -2  -2 14811.6 1083.30   5
 -11  -2   2 18429.8 1333.34   5
   2  11   2 14768.3 1379.94   5
  -2  11   2 13685.1 1682.12   1
  11   2  -2 16204.8 925.508   2
  -2 -11   2 15433.4 1807.00   5
  -2 -11  -3 10261.6 1247.59   2
   2  11  -3 7877.98 1189.11   1
   2 -11  -3 9435.75 1481.60   2
  -2 -11   3 9293.50 1167.93   2
 -11   2  -3 9335.18 1099.22   4
  -2  11  -3 7776.50 1215.26   1
 -11  -2  -3 8661.75 890.047   4
   2 -11   3 6651.80 1045.78   2
  11   2  -3 8305.02 1429.66   7
  11  -2  -3 8688.88 1886.67   7
  11  -2  -3 5916.04 1123.05   2
   2  11  -3 9172.85 838.133   7
  11  -2   3 9417.11 1226.14   3
  -2  11  -3 4708.66 744.644   3
   2  11   3 6673.28 1464.01   1
  11   2   3 8634.37 1013.03   3
  -2 -11  -3 8782.46 1459.99   6
 -11  -2  -3 8503.47 963.614   6
   2 -11  -3 7031.88 1056.87   6
 -11   2   3 7608.84 1017.24   3
 -11   2  -3 8569.74 1014.56   5
 -11   2   3 9862.62 1059.06   5
 -11  -2  -3 9223.65 812.321   5
 -11  -2   3 9576.10 968.340   5
   2  11   3 4894.80 726.630   5
  -2  11   3 7157.00 1316.09   1
  -2 -11   3 8352.03 1365.79   5
   2 -11  -4 18832.9 1922.47   2
  -2  11  -4 15550.4 1565.24   1
  -2  11  -4 17814.3 2118.81   4
   2  11  -4 15421.2 1688.40   4
 -11   2  -4 18510.9 1623.13   4
 -11  -2  -4 18412.3 1389.89   4
   2 -11   4 13926.2 1352.66   2
  11   2  -4 14727.7 1955.02   7
  11  -2  -4 20028.4 3045.67   7
   2  11  -4 16709.4 1310.49   7
  11  -2   4 17435.0 1650.55   3
   2  11   4 14856.3 2183.38   1
  11   2   4 17939.0 1487.55   3
  -2 -11  -4 14442.2 1967.74   6
 -11  -2  -4 15237.9 1282.71   6
 -11   2  -4 18746.0 1382.87   5
 -11   2   4 18117.1 1400.97   5
 -11  -2   4 17879.0 1324.00   5
  -2  11   4 17216.5 2166.80   1
  -2 -11   4 17510.9 1986.51   5
  -2 -11  -4 18449.6 1654.38   2
 -11  -3   0 281.830 195.057   5
  -3 -11   0 698.820 444.963   5
 -11   3   0 474.486 316.204   4
  -3  11   0 465.432 293.018   1
  11   3   0 266.854 165.824   2
  -3 -11   0 347.923 241.278   2
  11  -3   0 55.9680 616.571   3
   3 -11   0-610.127 397.041   2
  11   3   0 113.316 110.052   3
   3  11   0 531.331 350.963   1
 -11   3   0 519.463 317.532   5
  -3 -11  -1 66023.7 3008.75   2
  -3 -11   1 63793.0 2849.49   2
 -11   3   1 70665.8 3172.86   4
 -11   3  -1 69899.6 3236.92   4
   3 -11  -1 50601.3 4214.19   2
   3  11  -1 60145.1 3449.58   1
   3 -11   1 43776.1 2888.04   2
   3  11   1 60249.1 3660.00   1
  11  -3   1 72593.6 4202.01   3
   3  11  -1 59352.4 1273.59   7
   3  11  -1 53167.8 3298.68   2
  11   3  -1 59496.9 2605.76   3
  11  -3  -1 79850.1 5697.70   2
  11   3   1 60633.1 2530.73   3
   3 -11  -1 55587.8 2379.84   6
  -3  11  -1 56069.3 2923.13   1
 -11   3  -1 72402.7 3442.01   5
 -11   3   1 71370.9 3126.53   5
 -11  -3  -1 61309.7 2280.95   5
 -11  -3   1 64796.9 2482.21   5
  -3  11   1 52028.1 2955.00   1
[truncated: 44,331 more chars]
