# Supplementary material for: Crystal structure of the ternary silicide Gd2Re3Si5
Source: Acta Crystallogr Sect E Struct Rep Online. 2014 Nov 8;70(Pt 12):469–70. doi: 10.1107/S1600536814024234 (PMC4257405; doi:10.1107/S1600536814024234)
Supplement: Supplementary file 2 [file e-70-00469-Isup2.hkl]

#
# h,k,l, Fc-squared, Fo-squared, sigma(Fo-squared), status flag
#
data_I
_shelx_title ' Gd2Re3Si5'
_shelx_refln_list_code          4
_shelx_F_calc_maximum      928.02
_exptl_crystal_F_000      1692.00
_reflns_d_resolution_high  0.7226

loop_
 _space_group_symop_operation_xyz
 'x, y, z'
 '-x, -y, z'
 '-y, x, z'
 'y, -x, z'
 '-x+1/2, y+1/2, -z+1/2'
 'x+1/2, -y+1/2, -z+1/2'
 'y+1/2, x+1/2, -z+1/2'
 '-y+1/2, -x+1/2, -z+1/2'
 '-x, -y, -z'
 'x, y, -z'
 'y, -x, -z'
 '-y, x, -z'
 'x-1/2, -y-1/2, z-1/2'
 '-x-1/2, y-1/2, z-1/2'
 '-y-1/2, -x-1/2, z-1/2'
 'y-1/2, x-1/2, z-1/2'

_cell_length_a    10.9556
_cell_length_b    10.9556
_cell_length_c     5.5633
_cell_angle_alpha  90.000
_cell_angle_beta   90.000
_cell_angle_gamma  90.000

_shelx_F_squared_multiplier     1.000

loop_
 _refln_index_h
 _refln_index_k
 _refln_index_l
 _refln_F_squared_calc
 _refln_F_squared_meas
 _refln_F_squared_sigma
 _refln_observed_status
   1   1   0        289.64        399.91        30.18 o
   0   2   0      13808.94      13864.02       270.25 o
   1   2   0       8216.63       8058.94       159.77 o
   2   2   0        836.37       1925.99       273.04 o
   1   3   0     227436.28     221263.98      1721.82 o
   2   3   0      10198.17      10160.74       151.04 o
   3   3   0       5883.40       5470.62       177.84 o
   0   4   0       2818.67       3162.75       123.46 o
   1   4   0      38968.89      42929.95       661.22 o
   2   4   0     251612.81     239624.14      2517.03 o
   3   4   0      53697.81      56087.22       936.75 o
   4   4   0     247761.98     233648.00      1647.05 o
   1   5   0      99419.59     102424.39      1076.31 o
   2   5   0      64286.72      65827.44       498.91 o
   3   5   0       3168.91       3285.63       108.19 o
   4   5   0      31672.88      31589.34       341.06 o
   5   5   0      77110.32      79654.84       744.57 o
   0   6   0      26156.46      25818.77       511.58 o
   1   6   0       6853.16       6594.73       140.61 o
   2   6   0      85005.38      85340.38       552.91 o
   3   6   0      16994.27      16578.94       331.09 o
   4   6   0         63.03        141.93        28.53 o
   5   6   0       9623.15       9138.78       196.13 o
   6   6   0     214461.56     222274.75      3995.74 o
   1   7   0       1667.61       1633.21        84.09 o
   2   7   0      81682.92      85164.98       741.15 o
   3   7   0     106803.38     107322.98      1492.51 o
   4   7   0        215.43        237.90        34.61 o
   5   7   0      78162.34      77500.48      1012.41 o
   6   7   0      13302.32      13129.63       233.08 o
   7   7   0      30009.98      30371.08       525.93 o
   0   8   0     163006.41     165416.09      2457.71 o
   1   8   0       3054.56       2772.66       117.44 o
   2   8   0      90190.86      96406.70       642.66 o
   3   8   0      72591.23      74485.19      1321.98 o
   4   8   0      23463.34      23468.21       357.57 o
   5   8   0      12307.81      12354.26       296.93 o
   6   8   0      42146.58      43059.59       784.58 o
   7   8   0       2523.29       2277.39       113.97 o
   8   8   0      22159.73      21411.36       713.28 o
   1   9   0        203.06        244.06        44.78 o
   2   9   0       4659.54       4474.49       130.68 o
   3   9   0      42382.87      44350.73       526.20 o
   4   9   0       2122.39       1994.63        98.54 o
   5   9   0      14038.39      13193.94       358.71 o
   6   9   0      14082.18      13632.34       414.58 o
   7   9   0       5202.08       4804.44       186.32 o
   8   9   0        663.47        557.05        70.25 o
   9   9   0      50082.35      51774.29      1493.29 o
   0  10   0        562.76        581.61        87.40 o
   1  10   0      32503.71      33686.21       475.80 o
   2  10   0      11351.46      11227.53       284.18 o
   3  10   0        492.50        533.15        54.06 o
   4  10   0      97770.45     104109.95      2431.11 o
   5  10   0       5584.12       5094.95       175.77 o
   6  10   0      39129.18      40619.00      1202.98 o
   7  10   0       6974.95       5778.78       256.78 o
   8  10   0       5861.35       5260.05       239.12 o
   9  10   0      11054.57      11094.83       395.59 o
  10  10   0       4064.77       3428.81       352.30 o
   1  11   0      96653.60     107358.88      1566.13 o
   2  11   0      27656.74      29603.23       970.35 o
   3  11   0        259.42        248.08        69.44 o
   4  11   0      23731.12      24558.71       626.00 o
   5  11   0        326.00        328.43        60.67 o
   6  11   0       8708.14       8706.47       350.56 o
   7  11   0      29650.40      32690.76       944.72 o
   8  11   0       5124.25       4663.05       258.30 o
   9  11   0       2199.24       1891.50       192.00 o
  10  11   0      12761.63      11496.33       747.56 o
   0  12   0      32163.54      35367.81       902.26 o
   1  12   0       8381.35       8381.02       305.77 o
   2  12   0       9612.84      10231.70       389.38 o
   3  12   0        474.79        476.25        90.56 o
   4  12   0      55760.88      62793.54      1447.14 o
   5  12   0      10643.58      10239.48       436.50 o
   6  12   0       1497.62       1345.08       132.36 o
   7  12   0       6985.18       7704.03       368.76 o
   8  12   0       4393.58       4114.94       413.24 o
   1  13   0         66.38        317.29       101.69 o
   2  13   0        248.55        290.88        83.51 o
   3  13   0       4876.58       4996.39       283.48 o
   4  13   0       7028.46       6496.23       339.69 o
   5  13   0      18229.90      18781.78       953.85 o
   6  13   0          2.32        156.25       209.48 o
   7  13   0      27966.45      29011.15      1124.19 o
   0  14   0      23746.22      25619.63      1878.93 o
   1  14   0       7175.70       7238.56       683.43 o
   2  14   0       1607.60        993.96       361.23 o
   3  14   0       1520.95        974.91       285.64 o
   4  14   0       7413.48       6855.99       597.55 o
   5  14   0       9613.89      10349.38       912.26 o
   0   1   1      27599.79      30074.43       240.11 o
   1   2   1       7927.75       8413.31        86.62 o
   0   3   1      96400.02     101814.07      1213.98 o
   1   3   1     132160.80     137420.53      1030.85 o
   2   3   1       9545.86      10069.80       139.97 o
   1   4   1     209794.09     211025.61      1673.80 o
   2   4   1      53867.73      56140.57       660.11 o
   3   4   1     101735.77     101763.15       890.20 o
   0   5   1      16298.36      16902.45       213.15 o
   1   5   1       2626.45       2428.81        55.54 o
   2   5   1      28265.61      28958.22       368.38 o
   3   5   1      26154.72      25873.87       279.32 o
   4   5   1      66299.23      66499.77       658.26 o
   1   6   1      64567.80      65795.30       534.02 o
   2   6   1       9442.91       9363.14       122.58 o
   3   6   1       4978.42       4755.12        93.98 o
   4   6   1         78.52        109.63        15.94 o
   5   6   1      18508.71      17419.90       223.87 o
   0   7   1     292020.62     293261.91      2749.50 o
   1   7   1      16698.09      16470.87       172.75 o
   2   7   1      14924.38      14587.77       194.32 o
   3   7   1      10597.05       9973.09       140.91 o
   4   7   1      24398.32      24084.88       282.82 o
   5   7   1      41269.40      41468.51       487.21 o
   6   7   1       8500.41       7953.99       135.54 o
   1   8   1       1730.29       1544.74        53.36 o
   2   8   1       9096.12       8589.71       139.84 o
   3   8   1      61474.48      62866.97       640.55 o
   4   8   1       4812.97       4431.67        93.94 o
   5   8   1        394.33        369.87        29.03 o
   6   8   1      14729.64      14454.89       211.39 o
   7   8   1      39370.50      39916.96       485.03 o
   0   9   1        615.71        566.37        54.99 o
   1   9   1      38794.50      40220.96       426.99 o
   2   9   1      11551.04      11343.84       168.64 o
   3   9   1       2201.49       2151.43        72.23 o
   4   9   1       1250.19       1053.28        46.65 o
   5   9   1      21399.01      21560.17       371.87 o
   6   9   1      12823.74      12433.45       181.77 o
   7   9   1      23896.11      23575.77       436.42 o
   8   9   1       2767.38       2506.93       100.92 o
   1  10   1        115.74        120.92        37.59 o
   2  10   1       1715.00       1493.47        69.93 o
   3  10   1       8414.30       8090.61       155.90 o
   4  10   1      11697.95      12168.08       221.10 o
   5  10   1       1631.36       1295.83        60.55 o
   6  10   1       7669.02       7231.86       184.99 o
   7  10   1      10529.85      10102.02       293.49 o
   8  10   1      32138.72      35191.10       684.06 o
   9  10   1       9631.44       9252.65       227.69 o
   0  11   1      29009.70      30485.28       491.83 o
   1  11   1       5526.36       5448.22       147.17 o
   2  11   1       9594.52       9497.19       222.83 o
   3  11   1      50981.83      55737.61      1212.04 o
   4  11   1       3788.99       3595.32       124.62 o
   5  11   1      22538.54      22760.92       480.26 o
   6  11   1       4673.32       4622.56       158.01 o
   7  11   1         49.84         -1.59        58.26 o
   8  11   1      27304.99      28262.99       618.05 o
   9  11   1        738.59        851.97       115.25 o
  10  11   1       4830.21       4714.29       796.06 o
   1  12   1      10902.63      11533.45       276.01 o
   2  12   1      30774.82      34683.23       739.46 o
   3  12   1       9685.75       9431.71       242.04 o
   4  12   1       2243.37       2099.19       117.57 o
   5  12   1        326.17        412.77        51.57 o
   6  12   1      10797.42      11162.57       297.44 o
   7  12   1        268.61        249.00        88.52 o
   8  12   1        530.97        407.97        87.30 o
   0  13   1      16653.24      19078.93       747.05 o
   1  13   1       1003.85        974.82        92.67 o
   2  13   1       5044.46       5042.49       189.93 o
   3  13   1        251.62        229.55        52.62 o
   4  13   1       2334.61       2136.59       132.47 o
   5  13   1         38.12         64.34        54.74 o
   6  13   1       2581.33       2467.32       209.28 o
   7  13   1       1152.57       1231.51       654.80 o
   1  14   1       4305.94       4347.54       277.53 o
   2  14   1      20701.15      22298.80       808.02 o
   3  14   1       1622.36       1308.46       186.19 o
   4  14   1        615.30        116.32       435.80 o
   5  14   1       8651.98       7918.25      1453.70 o
   1  15   1       2528.03       2145.87       498.58 o
   0   0   2     383651.59     361608.03      2336.57 o
   1   1   2     182813.39     182984.50      1189.33 o
   0   2   2     133140.80     132752.41      1579.71 o
   1   2   2      34922.67      37607.25       215.67 o
   2   2   2     297412.56     293498.47      1908.86 o
   1   3   2      10208.77      10824.61       101.11 o
   2   3   2       9540.69       9607.74        97.66 o
   3   3   2     306990.44     298890.03      2255.23 o
   0   4   2     241713.39     239178.83      1572.05 o
   1   4   2       3976.91       3454.89        59.94 o
   2   4   2       4195.52       3973.91        72.61 o
   3   4   2      37097.52      36681.00       329.82 o
   4   4   2        203.22        204.64        24.89 o
   1   5   2       9333.75       9367.26       119.90 o
   2   5   2      21952.63      21950.38       180.79 o
   3   5   2      90064.09      90410.14       661.43 o
   4   5   2      56598.94      58077.01       367.24 o
   5   5   2       7112.46       6554.26       146.73 o
   0   6   2     153225.14     159342.47      1578.75 o
   1   6   2       8734.21       8840.18       124.51 o
   2   6   2       9008.67       8439.54       125.71 o
   3   6   2      14034.27      13989.89       158.66 o
   4   6   2     124800.86     129540.55       951.40 o
   5   6   2      10479.24       9870.42       136.95 o
   6   6   2         99.86        193.49        32.51 o
   1   7   2      73016.25      74558.49       682.70 o
   2   7   2      31240.44      31515.81       282.26 o
   3   7   2       2192.82       1941.11        62.57 o
   4   7   2       9355.87       8986.81       133.14 o
   5   7   2        249.20        266.39        25.49 o
   6   7   2      14974.36      14797.36       241.87 o
   7   7   2     152042.05     154009.03      3852.03 o
   0   8   2       5817.00       5552.77       141.54 o
   1   8   2      12084.42      11585.21       202.49 o
   2   8   2      12972.93      12346.33       167.00 o
   3   8   2      57482.88      60510.95       552.92 o
   4   8   2     239611.36     249141.53      1907.10 o
   5   8   2      21505.10      20793.46       297.53 o
   6   8   2       2449.36       2042.38        74.68 o
   7   8   2         98.28        103.28        24.84 o
   8   8   2      22454.47      22242.46       718.37 o
   1   9   2      38288.73      39654.06       525.22 o
   2   9   2       1775.65       1551.60        62.30 o
   3   9   2      15327.53      14515.85       195.48 o
   4   9   2        386.64        388.44        33.38 o
   5   9   2       3697.10       3182.31        91.95 o
   6   9   2      11202.62      11195.10       213.80 o
   7   9   2      11256.98      10287.08       260.38 o
   8   9   2       1195.27        957.39        70.42 o
   9   9   2        111.20         80.92        96.87 o
   0  10   2      89259.55      96394.55      2707.63 o
   1  10   2      54379.28      56012.81       685.23 o
   2  10   2      38724.34      40138.70       697.14 o
   3  10   2        153.22        155.64        28.95 o
   4  10   2        170.37        166.03        27.09 o
   5  10   2        219.10        261.10        30.40 o
   6  10   2       2255.05       1980.07        91.70 o
   7  10   2        424.27        329.73        44.45 o
   8  10   2      22114.84      22223.86       665.74 o
   9  10   2       6573.82       6214.21       244.19 o
  10  10   2      14992.18      15649.35       920.46 o
   1  11   2       3895.19       3817.37       120.36 o
   2  11   2      13743.26      13865.47       352.41 o
   3  11   2      24101.39      24996.60       539.78 o
   4  11   2      10613.95      10714.99       261.54 o
   5  11   2      50637.77      55962.24      1380.18 o
   6  11   2       8511.56       8383.91       247.16 o
   7  11   2        140.98        160.51        40.87 o
   8  11   2       1975.19       1892.24       140.65 o
   9  11   2       3806.94       4053.95       392.29 o
   0  12   2      15919.78      16319.21       417.15 o
   1  12   2       4095.03       3740.79       144.92 o
   2  12   2      11406.89      11750.87       270.40 o
   3  12   2        327.90        303.65        48.19 o
   4  12   2        561.42        452.55        56.27 o
   5  12   2       6532.67       6551.04       216.22 o
   6  12   2      78433.44      82530.77      2229.92 o
   7  12   2       9373.34       8700.59       496.05 o
   8  12   2       6649.84       6170.95       554.03 o
   1  13   2      26661.86      29614.45       601.98 o
   2  13   2       3608.68       3374.26       188.17 o
   3  13   2       7071.77       6787.37       326.36 o
   4  13   2       1017.96       1027.07       123.57 o
   5  13   2        441.56        347.86        96.61 o
   6  13   2        111.68        151.57        77.60 o
   0  14   2          1.96        -56.13       115.49 o
   1  14   2      10543.57      10705.85       698.03 o
   2  14   2      26821.59      26489.61      1825.97 o
   3  14   2       1429.25       1225.30       187.87 o
   0   1   3      17148.40      16370.14       143.99 o
   1   2   3       5400.74       5230.73        63.04 o
   0   3   3      58167.07      58480.37       328.91 o
   1   3   3      78598.77      78941.81       562.94 o
   2   3   3       6532.79       6139.95        88.73 o
   1   4   3     125892.86     128579.34       528.17 o
   2   4   3      33166.11      34303.85       311.65 o
   3   4   3      67247.62      68521.59       434.76 o
   0   5   3      10103.98       9906.17       153.66 o
   1   5   3       1605.26       1409.49        41.48 o
   2   5   3      16402.51      16405.58       154.58 o
   3   5   3      16151.45      15358.34       144.31 o
   4   5   3      45963.86      46522.85       349.77 o
   1   6   3      43732.47      44780.77       247.88 o
   2   6   3       5978.69       5810.33        97.72 o
   3   6   3       2936.87       2669.68        67.65 o
   4   6   3         67.04        126.61        19.76 o
   5   6   3      12253.03      11411.61       146.90 o
   0   7   3     201128.03     209177.80      2098.52 o
   1   7   3      11429.12      11208.04       135.60 o
   2   7   3       9572.86       9049.04       115.14 o
   3   7   3       6926.54       6497.73       118.27 o
   4   7   3      16394.29      16003.30       204.14 o
   5   7   3      29152.38      29931.46       374.52 o
   6   7   3       5287.73       4837.16       109.52 o
   1   8   3       1441.04       1351.44        49.88 o
   2   8   3       6598.04       6165.54       109.38 o
   3   8   3      40997.99      43089.80       415.79 o
   4   8   3       3589.52       3179.15        98.00 o
   5   8   3        375.20        422.64        37.34 o
   6   8   3      10317.96       9738.38       198.44 o
   7   8   3      28952.05      28654.14       658.38 o
   0   9   3        534.15        535.57        55.28 o
   1   9   3      26469.01      26827.94       313.36 o
   2   9   3       7520.54       7246.15       135.77 o
   3   9   3       1572.67       1486.82        64.59 o
   4   9   3       1002.57        931.39        51.03 o
   5   9   3      15749.45      15314.60       314.94 o
   6   9   3       9701.21       8752.87       238.05 o
   7   9   3      18071.59      17748.39       591.95 o
   8   9   3       2344.61       2303.52       122.18 o
   1  10   3         51.71        106.70        27.35 o
   2  10   3       1184.55       1071.51        56.82 o
   3  10   3       6115.76       6054.38       150.01 o
   4  10   3       8443.80       8559.93       190.90 o
   5  10   3       1456.48       1197.25        74.84 o
   6  10   3       5552.54       5261.22       189.74 o
   7  10   3       7409.08       7497.11       299.53 o
   8  10   3      23420.82      24871.80      1196.94 o
   9  10   3       7172.41       7064.79       649.22 o
   0  11   3      20787.95      20088.52       586.40 o
   1  11   3       3909.52       3484.45       118.29 o
   2  11   3       7503.71       7478.87       196.63 o
   3  11   3      37404.88      42244.28       879.58 o
   4  11   3       3193.42       2995.65       147.99 o
   5  11   3      16508.47      17290.09       498.21 o
   6  11   3       3372.69       3289.92       197.01 o
   7  11   3         55.57        132.76        69.84 o
   8  11   3      19981.64      15800.89      1020.30 o
   1  12   3       7749.57       7798.20       223.46 o
   2  12   3      23238.46      25328.61       600.52 o
   3  12   3       7659.43       7302.69       217.67 o
   4  12   3       1568.00       1649.36       153.14 o
   5  12   3        259.26        166.03        86.05 o
   6  12   3       8085.60       6286.56       907.05 o
   7  12   3        154.92         49.62       154.20 o
   0  13   3      11532.12      11799.52       736.74 o
   1  13   3        740.89        750.57       109.60 o
   2  13   3       3773.57       3508.81       366.77 o
   3  13   3        204.06        109.11        94.98 o
   4  13   3       1690.80       1655.59       290.51 o
   0   0   4     861215.31     786497.44      7023.95 o
   1   1   4        102.38        147.99        19.59 o
   0   2   4       5011.98       4394.02        87.63 o
   1   2   4       3074.48       2597.29        47.83 o
   2   2   4        450.01        443.88        31.57 o
   1   3   4      93239.80      93889.34       496.08 o
   2   3   4       3676.31       3292.11        71.85 o
   3   3   4       2302.52       2128.10        81.01 o
   0   4   4       1623.51       1534.98        60.93 o
   1   4   4      14281.89      13738.02       150.55 o
   2   4   4     102422.21     106450.60       988.16 o
   3   4   4      22391.09      22604.61       251.78 o
   4   4   4     111032.55     115315.64      1137.90 o
   1   5   4      43724.12      44491.59       304.49 o
   2   5   4      27290.76      27829.95       220.18 o
   3   5   4       1274.92       1415.19        52.49 o
   4   5   4      14379.38      14026.18       182.98 o
   5   5   4      36150.25      36687.88       676.53 o
   0   6   4      12163.67      11719.90       159.96 o
   1   6   4       3073.83       2776.95        59.27 o
   2   6   4      38098.18      38771.92       338.82 o
   3   6   4       7705.51       7177.66       113.65 o
   4   6   4         40.42        114.13        23.83 o
   5   6   4       4721.83       4263.81       102.13 o
   6   6   4     103946.99     111144.38      2454.05 o
   1   7   4        785.51        613.28        33.15 o
   2   7   4      38649.05      40133.17       469.41 o
   3   7   4      52767.34      53695.86       764.72 o
   4   7   4         99.62        155.22        34.28 o
   5   7   4      39573.23      39440.70       671.66 o
   6   7   4       6695.92       6233.27       160.25 o
   7   7   4      15271.63      16220.91       486.18 o
   0   8   4      79961.16      83564.52      1353.32 o
   1   8   4       1554.51       1429.84        54.07 o
   2   8   4      43622.50      46247.22       475.06 o
   3   8   4      35983.84      37758.10       526.27 o
   4   8   4      12089.19      12079.65       261.33 o
   5   8   4       6409.15       6218.98       189.21 o
   6   8   4      22067.88      22880.51       621.29 o
   7   8   4       1358.33       1135.70        91.38 o
   8   8   4      11773.87      11555.86       772.72 o
   1   9   4        156.62        145.23        26.33 o
   2   9   4       2270.75       2003.19        80.98 o
   3   9   4      21996.82      21723.31       377.83 o
   4   9   4       1025.91        902.28        64.78 o
   5   9   4       7733.67       7710.42       237.76 o
   6   9   4       7514.33       7617.24       244.44 o
   7   9   4       2968.25       2993.62       174.81 o
   8   9   4        343.94        283.19        78.31 o
   9   9   4      27809.49      28782.48      1970.23 o
   0  10   4        348.74        389.05        88.94 o
   1  10   4      17372.68      18506.74       391.71 o
   2  10   4       5684.75       5700.83       173.24 o
   3  10   4        243.09        242.01        61.11 o
   4  10   4      51376.61      58465.11      1064.98 o
   5  10   4       2760.30       2386.73       134.81 o
   6  10   4      20939.29      21576.37       534.42 o
   7  10   4       3643.42       3186.94       302.25 o
   8  10   4       3060.09       2269.91       315.87 o
   1  11   4      51924.82      59822.45       931.27 o
   2  11   4      14716.33      15502.64       320.43 o
   3  11   4        118.40         85.87        59.08 o
   4  11   4      12586.50      12776.47       557.58 o
   5  11   4        174.52        -19.59        89.73 o
   6  11   4       4976.74       4115.20       379.03 o
   0  12   4      16893.86      15461.02      1314.35 o
   1  12   4       4662.09       4080.03       417.73 o
   2  12   4       5210.42       4862.08       472.30 o
   3  12   4        247.36        257.25       303.34 o
   4  12   4      30709.86      28000.49      2286.07 o
   0   1   5       7006.97       6545.31       117.64 o
   1   2   5       1829.58       1690.96        42.00 o
   0   3   5      29756.31      30007.06       314.73 o
   1   3   5      35237.55      35748.02       264.53 o
   2   3   5       2290.01       2085.88        55.80 o
   1   4   5      62608.33      64573.12       698.76 o
   2   4   5      15956.67      15977.60       206.62 o
   3   4   5      31311.13      32330.24       513.10 o
   0   5   5       5535.77       5260.57       155.04 o
   1   5   5        884.26        697.93        30.31 o
   2   5   5       8797.09       8590.73       144.09 o
   3   5   5       7946.06       7252.54       138.71 o
   4   5   5      21100.86      21430.68       304.33 o
   1   6   5      19949.33      19871.60       223.53 o
   2   6   5       3261.34       2994.31        91.04 o
   3   6   5       2007.94       1792.11        75.51 o
   4   6   5         26.94         77.04        68.41 o
   5   6   5       6817.24       6194.60       187.79 o
   0   7   5      97052.20     105526.17      1958.46 o
   1   7   5       5717.73       5224.92       127.45 o
   2   7   5       5304.12       4974.71       133.15 o
   3   7   5       3567.71       3334.22       119.48 o
   4   7   5       9484.60       9227.04       223.83 o
   5   7   5      14804.02      15654.64       300.10 o
   6   7   5       3507.60       3314.10       140.46 o
   1   8   5        674.19        595.72        59.95 o
   2   8   5       3406.01       2951.70       123.98 o
   3   8   5      23498.91      25374.43       378.94 o
   4   8   5       1765.04       1632.44       106.77 o
   5   8   5        118.83        178.76        76.30 o
   6   8   5       5866.35       5825.72       230.85 o
   7   8   5      15688.35      15257.86       990.10 o
   0   9   5        183.61        199.53       131.41 o
   1   9   5      14483.94      15131.09       339.40 o
   2   9   5       4713.63       4896.66       197.49 o
   3   9   5        854.29        747.70        79.07 o
   4   9   5        398.50        326.75        63.31 o
   5   9   5       8080.65       8048.91       298.27 o
   6   9   5       4930.90       4447.81       406.69 o
   7   9   5       9853.73       8481.68      1604.96 o
   1  10   5        101.29        124.02        76.97 o
   2  10   5        676.55        680.30       104.46 o
   3  10   5       3284.49       3078.62       219.18 o
   4  10   5       4631.66       4395.16       312.30 o
   5  10   5        546.48        394.92       140.69 o
   0  11   5      11654.95      10808.05      1455.24 o
   1  11   5       2475.92       1786.10       418.88 o
   0   0   6      77184.47      85043.59      1911.57 o
   1   1   6      39795.09      41206.73       506.69 o
   0   2   6      27577.04      28469.11       315.60 o
   1   2   6       6618.72       6266.05       109.15 o
   2   2   6      60630.90      65797.51       832.30 o
   1   3   6       2030.19       1958.32        72.56 o
   2   3   6       1920.74       1715.95        75.79 o
   3   3   6      70861.82      76237.77      2114.43 o
   0   4   6      56565.53      62148.50      1047.36 o
   1   4   6        817.88        733.95        59.11 o
   2   4   6        877.19        667.29        56.14 o
   3   4   6       8627.61       8457.72       205.79 o
   4   4   6         37.11        188.64        69.53 o
   1   5   6       2466.91       2240.29       128.96 o
   2   5   6       5354.78       5361.86       176.47 o
   3   5   6      23678.62      24513.74       391.96 o
   4   5   6      14246.71      15132.83       359.63 o
   5   5   6       2205.11       1695.99       199.46 o
   0   6   6      36464.88      41283.00       908.00 o
   1   6   6       2097.60       2081.70       126.25 o
   2   6   6       2300.30       2261.42       126.69 o
   3   6   6       3580.43       3433.18       164.03 o
   4   6   6      32980.78      36146.93       975.57 o
   5   6   6       2867.11       2557.50       188.89 o
   6   6   6         16.96       -130.48       136.07 o
   1   7   6      20151.29      20785.79       437.54 o
   2   7   6       8891.18       9143.96       284.38 o
   3   7   6        546.65        506.63        75.13 o
   4   7   6       2299.88       1829.39       202.05 o
   5   7   6         93.35        126.11        91.69 o
   6   7   6       4126.94       3807.87       539.10 o
   0   8   6       1799.35       1470.79       170.40 o
   1   8   6       3137.17       2763.32       162.94 o
   2   8   6       3222.37       2978.09       208.45 o
   3   8   6      16273.16      17011.31       596.93 o
   4   8   6      67040.59      72889.54      2395.60 o
   1   9   6      11498.31      10863.46       582.68 o
   2   9   6        492.90        259.38       152.66 o
   3   9   6       4354.35       3801.21       456.79 o
   1   2   7       1032.52        647.82       135.68 o
   0   3   7      11132.25      11412.77       598.98 o
   1   3   7      14092.59      15107.25       605.14 o
   2   3   7       1274.13       1205.65       165.26 o
   1   4   7      22996.51      23699.33       680.30 o
   2   4   7       6079.24       5853.85       401.99 o
   3   4   7      13305.86      12856.02       706.69 o
   0   5   7       1956.39       1507.04       202.62 o
   1   5   7        334.00        335.66        70.04 o
   2   5   7       2773.36       2210.11       254.18 o
   1   6   7       8866.69       8930.76       989.09 o
                                                
